# Supplementary material for: Incidence of Exposure of Patients in the United States to Multiple Drugs for Which Pharmacogenomic Guidelines Are Available
Source: PLoS One. 2016 Oct 20;11(10):e0164972. doi: 10.1371/journal.pone.0164972 (PMC5072717; doi:10.1371/journal.pone.0164972)
Supplement: S1 Table — (XLSX) [file pone.0164972.s001.xlsx]

## Sheet: CYP2C9
CYP2C9 Allele frequencies				CYP2C9 Punnett squares
	White			Allele	*1	*2	*3
*1	0.8			*1	0.64	0.104	0.056
*2	0.13			*2	0.104	0.0169	0.0091
*3	0.07			*3	0.056	0.0091	0.0049
Sum	1							1
	Black			Allele	*1	*2	*3
*1	0.95			*1	0.9025	0.0285	0.019
*2	0.03			*2	0.0285	0.0009	0.0006
*3	0.02			*3	0.019	0.0006	0.0004
Sum	1							1
	Asian			Allele	*1	*2	*3
*1	0.96			*1	0.9216	0	0.0384
*2	0			*2	0	0	0
*3	0.04			*3	0.0384	0	0.0016
Sum	1							1

## Sheet: CYP2C19
CYP2C19 Allele frequencies				CYP2C19 Punnett squares
	Caucasian	original value		Allele	*1	*2	*3	*4	*5	*6	*8	*17
*1	0.625	0.621		*1	0.390625	0.09125	0.00375	0.0025	0	0.000625	0.001875	0.134375
*2	0.146			*2	0.09125	0.021316	0.000876	0.000584	0	0.000146	0.000438	0.03139
*3	0.006			*3	0.00375	0.000876	3.6e-05	2.4e-05	0	6e-06	1.8e-05	0.00129
*4	0.004			*4	0.0025	0.000584	2.4e-05	1.6e-05	0	4e-06	1.2e-05	0.00086
*5	0			*5	0	0	0	0	0	0	0	0
*6	0.001			*6	0.000625	0.000146	6e-06	4e-06	0	1e-06	3e-06	0.000215
*8	0.003			*8	0.001875	0.000438	1.8e-05	1.2e-05	0	3e-06	9e-06	0.000645
*17	0.215			*17	0.134375	0.03139	0.00129	0.00086	0	0.000215	0.000645	0.046225
Sum	1												1
	African American	original value		Allele	*1	*2	*3	*4	*5	*6	*8	*17
*1	0.618	0.581		*1	0.381924	0.113094	0.001854	0	0	0	0.001236	0.119892
*2	0.183			*2	0.113094	0.033489	0.000549	0	0	0	0.000366	0.035502
*3	0.003			*3	0.001854	0.000549	9e-06	0	0	0	6e-06	0.000582
*4	0			*4	0	0	0	0	0	0	0	0
*5	0			*5	0	0	0	0	0	0	0	0
*6	0			*6	0	0	0	0	0	0	0	0
*8	0.002			*8	0.001236	0.000366	6e-06	0	0	0	4e-06	0.000388
*17	0.194			*17	0.119892	0.035502	0.000582	0	0	0	0.000388	0.037636
Sum	1												1
	Asian	original value		Allele	*1	*2	*3	*4	*5	*6	*8	*17
*1	0.6077	0.58		*1	0.369299	0.176233	0.0516545	0.0006077	0	0.00018231	0	0.0097232
*2	0.29			*2	0.176233	0.0841	0.02465	0.00029	0	8.7e-05	0	0.00464
*3	0.085			*3	0.0516545	0.02465	0.007225	8.5e-05	0	2.55e-05	0	0.00136
*4	0.001			*4	0.0006077	0.00029	8.5e-05	1e-06	0	3e-07	0	1.6e-05
*5	0			*5	0	0	0	0	0	0	0	0
*6	0.0003			*6	0.00018231	8.7e-05	2.55e-05	3e-07	0	9e-08	0	4.8e-06
*8	0			*8	0	0	0	0	0	0	0	0
*17	0.016			*17	0.0097232	0.00464	0.00136	1.6e-05	0	4.8e-06	0	0.000256
Sum	1												1

## Sheet: CYP3A5
CYP3A5 Allele frequencies				CYP3A5 Punnett squares
	African American	original value		Allele	*1	*3	*6	*7
*1	0.453	0.605		*1	0.205209	0.143148	0.050283	0.05436
*3	0.316			*3	0.143148	0.099856	0.035076	0.03792
*6	0.111			*6	0.050283	0.035076	0.012321	0.01332
*7	0.12			*7	0.05436	0.03792	0.01332	0.0144
Sum	1								1
	Caucasian			Allele	*1	*3	*6	*7
*1	0.078			*1	0.006084	0.071838	7.8e-05	0
*3	0.921			*3	0.071838	0.848241	0.000921	0
*6	0.001			*6	7.8e-05	0.000921	1e-06	0
*7	0			*7	0	0	0	0
Sum	1								1
	Asian	original value		Allele	*1	*3	*6	*7
*1	0.257	0.258		*1	0.066049	0.190694	0.000257	0
*3	0.742			*3	0.190694	0.550564	0.000742	0
*6	0.001			*6	0.000257	0.000742	1e-06	0
*7	0			*7	0	0	0	0
Sum	1								1

## Sheet: CYP2D6
CYP2D6 Allele frequencies				CYP3A5 Punnett squares
	Caucasian	original value		Allele	*1	*2	*3	*4	*5	*6	*7	*8	*9	*10	*14	*17	*29	*36	*41	*1xN	*2xN	*4xN
*1	0.3328	0.39		*1	0.110756	0.0935168	0.0043264	0.059904	0.0093184	0.0029952	0.0003328	6.656e-05	0.0069888	0.0096512	0	0.0013312	0.0003328	0	0.0256256	0.0029952	0.0039936	0.0006656
*2	0.281			*2	0.0935168	0.078961	0.003653	0.05058	0.007868	0.002529	0.000281	5.62e-05	0.005901	0.008149	0	0.001124	0.000281	0	0.021637	0.002529	0.003372	0.000562
*3	0.013			*3	0.0043264	0.003653	0.000169	0.00234	0.000364	0.000117	1.3e-05	2.6e-06	0.000273	0.000377	0	5.2e-05	1.3e-05	0	0.001001	0.000117	0.000156	2.6e-05
*4	0.18			*4	0.059904	0.05058	0.00234	0.0324	0.00504	0.00162	0.00018	3.6e-05	0.00378	0.00522	0	0.00072	0.00018	0	0.01386	0.00162	0.00216	0.00036
*5	0.028			*5	0.0093184	0.007868	0.000364	0.00504	0.000784	0.000252	2.8e-05	5.6e-06	0.000588	0.000812	0	0.000112	2.8e-05	0	0.002156	0.000252	0.000336	5.6e-05
*6	0.009			*6	0.0029952	0.002529	0.000117	0.00162	0.000252	8.1e-05	9e-06	1.8e-06	0.000189	0.000261	0	3.6e-05	9e-06	0	0.000693	8.1e-05	0.000108	1.8e-05
*7	0.001			*7	0.0003328	0.000281	1.3e-05	0.00018	2.8e-05	9e-06	1e-06	2e-07	2.1e-05	2.9e-05	0	4e-06	1e-06	0	7.7e-05	9e-06	1.2e-05	2e-06
*8	0.0002			*8	6.656e-05	5.62e-05	2.6e-06	3.6e-05	5.6e-06	1.8e-06	2e-07	4e-08	4.2e-06	5.8e-06	0	8e-07	2e-07	0	1.54e-05	1.8e-06	2.4e-06	4e-07
*9	0.021			*9	0.0069888	0.005901	0.000273	0.00378	0.000588	0.000189	2.1e-05	4.2e-06	0.000441	0.000609	0	8.4e-05	2.1e-05	0	0.001617	0.000189	0.000252	4.2e-05
*10	0.029			*10	0.0096512	0.008149	0.000377	0.00522	0.000812	0.000261	2.9e-05	5.8e-06	0.000609	0.000841	0	0.000116	2.9e-05	0	0.002233	0.000261	0.000348	5.8e-05
*14	0			*14	0	0	0	0	0	0	0	0	0	0	0	0	0	0	0	0	0	0
*17	0.004			*17	0.0013312	0.001124	5.2e-05	0.00072	0.000112	3.6e-05	4e-06	8e-07	8.4e-05	0.000116	0	1.6e-05	4e-06	0	0.000308	3.6e-05	4.8e-05	8e-06
*29	0.001			*29	0.0003328	0.000281	1.3e-05	0.00018	2.8e-05	9e-06	1e-06	2e-07	2.1e-05	2.9e-05	0	4e-06	1e-06	0	7.7e-05	9e-06	1.2e-05	2e-06
*36	0			*36	0	0	0	0	0	0	0	0	0	0	0	0	0	0	0	0	0	0
*41	0.077			*41	0.0256256	0.021637	0.001001	0.01386	0.002156	0.000693	7.7e-05	1.54e-05	0.001617	0.002233	0	0.000308	7.7e-05	0	0.005929	0.000693	0.000924	0.000154
*1xN	0.009			*1xN	0.0029952	0.002529	0.000117	0.00162	0.000252	8.1e-05	9e-06	1.8e-06	0.000189	0.000261	0	3.6e-05	9e-06	0	0.000693	8.1e-05	0.000108	1.8e-05
*2xN	0.012			*2xN	0.0039936	0.003372	0.000156	0.00216	0.000336	0.000108	1.2e-05	2.4e-06	0.000252	0.000348	0	4.8e-05	1.2e-05	0	0.000924	0.000108	0.000144	2.4e-05
*4xN	0.002			*4xN	0.0006656	0.000562	2.6e-05	0.00036	5.6e-05	1.8e-05	2e-06	4e-07	4.2e-05	5.8e-05	0	8e-06	2e-06	0	0.000154	1.8e-05	2.4e-05	4e-06
Sum	1																						1
	African American	orginal value		Allele	*1	*2	*3	*4	*5	*6	*7	*8	*9	*10	*14	*17	*29	*36	*41	*1xN	*2xN	*4xN
*1	0.295	0.34		*1	0.087025	0.04189	0.000885	0.01829	0.017995	0.00059	0	0	0.001475	0.01239	0	0.05369	0.019175	0.00177	0.02773	0.00118	0.00472	0.006195
*2	0.142			*2	0.04189	0.020164	0.000426	0.008804	0.008662	0.000284	0	0	0.00071	0.005964	0	0.025844	0.00923	0.000852	0.013348	0.000568	0.002272	0.002982
*3	0.003			*3	0.000885	0.000426	9e-06	0.000186	0.000183	6e-06	0	0	1.5e-05	0.000126	0	0.000546	0.000195	1.8e-05	0.000282	1.2e-05	4.8e-05	6.3e-05
*4	0.062			*4	0.01829	0.008804	0.000186	0.003844	0.003782	0.000124	0	0	0.00031	0.002604	0	0.011284	0.00403	0.000372	0.005828	0.000248	0.000992	0.001302
*5	0.061			*5	0.017995	0.008662	0.000183	0.003782	0.003721	0.000122	0	0	0.000305	0.002562	0	0.011102	0.003965	0.000366	0.005734	0.000244	0.000976	0.001281
*6	0.002			*6	0.00059	0.000284	6e-06	0.000124	0.000122	4e-06	0	0	1e-05	8.4e-05	0	0.000364	0.00013	1.2e-05	0.000188	8e-06	3.2e-05	4.2e-05
*7	0			*7	0	0	0	0	0	0	0	0	0	0	0	0	0	0	0	0	0	0
*8	0			*8	0	0	0	0	0	0	0	0	0	0	0	0	0	0	0	0	0	0
*9	0.005			*9	0.001475	0.00071	1.5e-05	0.00031	0.000305	1e-05	0	0	2.5e-05	0.00021	0	0.00091	0.000325	3e-05	0.00047	2e-05	8e-05	0.000105
*10	0.042			*10	0.01239	0.005964	0.000126	0.002604	0.002562	8.4e-05	0	0	0.00021	0.001764	0	0.007644	0.00273	0.000252	0.003948	0.000168	0.000672	0.000882
*14	0			*14	0	0	0	0	0	0	0	0	0	0	0	0	0	0	0	0	0	0
*17	0.182			*17	0.05369	0.025844	0.000546	0.011284	0.011102	0.000364	0	0	0.00091	0.007644	0	0.033124	0.01183	0.001092	0.017108	0.000728	0.002912	0.003822
*29	0.065			*29	0.019175	0.00923	0.000195	0.00403	0.003965	0.00013	0	0	0.000325	0.00273	0	0.01183	0.004225	0.00039	0.00611	0.00026	0.00104	0.001365
*36	0.006			*36	0.00177	0.000852	1.8e-05	0.000372	0.000366	1.2e-05	0	0	3e-05	0.000252	0	0.001092	0.00039	3.6e-05	0.000564	2.4e-05	9.6e-05	0.000126
*41	0.094			*41	0.02773	0.013348	0.000282	0.005828	0.005734	0.000188	0	0	0.00047	0.003948	0	0.017108	0.00611	0.000564	0.008836	0.000376	0.001504	0.001974
*1xN	0.004			*1xN	0.00118	0.000568	1.2e-05	0.000248	0.000244	8e-06	0	0	2e-05	0.000168	0	0.000728	0.00026	2.4e-05	0.000376	1.6e-05	6.4e-05	8.4e-05
*2xN	0.016			*2xN	0.00472	0.002272	4.8e-05	0.000992	0.000976	3.2e-05	0	0	8e-05	0.000672	0	0.002912	0.00104	9.6e-05	0.001504	6.4e-05	0.000256	0.000336
*4xN	0.021			*4xN	0.006195	0.002982	6.3e-05	0.001302	0.001281	4.2e-05	0	0	0.000105	0.000882	0	0.003822	0.001365	0.000126	0.001974	8.4e-05	0.000336	0.000441
Sum	1																						1
	Asian	orginal value		Allele	*1	*2	*3	*4	*5	*6	*7	*8	*9	*10	*14	*17	*29	*36	*41	*1xN	*2xN	*4xN
*1	0.3317	0.295		*1	0.110025	0.0434527	0	0.0016585	0.0172484	6.634e-05	0	0	0.0003317	0.141636	0.0026536	3.317e-05	0	0.0049755	0.0072974	0.0009951	0.0013268	0
*2	0.131			*2	0.0434527	0.017161	0	0.000655	0.006812	2.62e-05	0	0	0.000131	0.055937	0.001048	1.31e-05	0	0.001965	0.002882	0.000393	0.000524	0
*3	0			*3	0	0	0	0	0	0	0	0	0	0	0	0	0	0	0	0	0	0
*4	0.005			*4	0.0016585	0.000655	0	2.5e-05	0.00026	1e-06	0	0	5e-06	0.002135	4e-05	5e-07	0	7.5e-05	0.00011	1.5e-05	2e-05	0
*5	0.052			*5	0.0172484	0.006812	0	0.00026	0.002704	1.04e-05	0	0	5.2e-05	0.022204	0.000416	5.2e-06	0	0.00078	0.001144	0.000156	0.000208	0
*6	0.0002			*6	6.634e-05	2.62e-05	0	1e-06	1.04e-05	4e-08	0	0	2e-07	8.54e-05	1.6e-06	2e-08	0	3e-06	4.4e-06	6e-07	8e-07	0
*7	0			*7	0	0	0	0	0	0	0	0	0	0	0	0	0	0	0	0	0	0
*8	0			*8	0	0	0	0	0	0	0	0	0	0	0	0	0	0	0	0	0	0
*9	0.001			*9	0.0003317	0.000131	0	5e-06	5.2e-05	2e-07	0	0	1e-06	0.000427	8e-06	1e-07	0	1.5e-05	2.2e-05	3e-06	4e-06	0
*10	0.427			*10	0.141636	0.055937	0	0.002135	0.022204	8.54e-05	0	0	0.000427	0.182329	0.003416	4.27e-05	0	0.006405	0.009394	0.001281	0.001708	0
*14	0.008			*14	0.0026536	0.001048	0	4e-05	0.000416	1.6e-06	0	0	8e-06	0.003416	6.4e-05	8e-07	0	0.00012	0.000176	2.4e-05	3.2e-05	0
*17	0.0001			*17	3.317e-05	1.31e-05	0	5e-07	5.2e-06	2e-08	0	0	1e-07	4.27e-05	8e-07	1e-08	0	1.5e-06	2.2e-06	3e-07	4e-07	0
*29	0			*29	0	0	0	0	0	0	0	0	0	0	0	0	0	0	0	0	0	0
*36	0.015			*36	0.0049755	0.001965	0	7.5e-05	0.00078	3e-06	0	0	1.5e-05	0.006405	0.00012	1.5e-06	0	0.000225	0.00033	4.5e-05	6e-05	0
*41	0.022			*41	0.0072974	0.002882	0	0.00011	0.001144	4.4e-06	0	0	2.2e-05	0.009394	0.000176	2.2e-06	0	0.00033	0.000484	6.6e-05	8.8e-05	0
*1xN	0.003			*1xN	0.0009951	0.000393	0	1.5e-05	0.000156	6e-07	0	0	3e-06	0.001281	2.4e-05	3e-07	0	4.5e-05	6.6e-05	9e-06	1.2e-05	0
*2xN	0.004			*2xN	0.0013268	0.000524	0	2e-05	0.000208	8e-07	0	0	4e-06	0.001708	3.2e-05	4e-07	0	6e-05	8.8e-05	1.2e-05	1.6e-05	0
*4xN	0			*4xN	0	0	0	0	0	0	0	0	0	0	0	0	0	0	0	0	0	0
Sum	1																						1

## Sheet: DPYD
DPYD Allele frequencies			DPYD Punnett squares
	Caucasian		Allele	*1	*2A	*3	*4	*5	*6	*7	*9A	*11	*12	*13	IVS10-15T>C	rs75017182	rs67376798
*1	0.59956		*1	0.359472	0.00516821	0	0.0116315	0.0881353	0.0247019	0.000731463	0.10912	N/A	0	0.00059956	N/A	0.00929318	0.00665512
*2A	0.00862		*2A	0.00516821	7.43044e-05	0	0.000167228	0.00126714	0.000355144	1.05164e-05	0.00156884	N/A	0	8.62e-06	N/A	0.00013361	9.5682e-05
*3	0		*3	0	0	0	0	0	0	0	0	N/A	0	0	N/A	0	0
*4	0.0194		*4	0.0116315	0.000167228	0	0.00037636	0.0028518	0.00079928	2.3668e-05	0.0035308	N/A	0	1.94e-05	N/A	0.0003007	0.00021534
*5	0.147		*5	0.0881353	0.00126714	0	0.0028518	0.021609	0.0060564	0.00017934	0.026754	N/A	0	0.000147	N/A	0.0022785	0.0016317
*6	0.0412		*6	0.0247019	0.000355144	0	0.00079928	0.0060564	0.00169744	5.0264e-05	0.0074984	N/A	0	4.12e-05	N/A	0.0006386	0.00045732
*7	0.00122		*7	0.000731463	1.05164e-05	0	2.3668e-05	0.00017934	5.0264e-05	1.4884e-06	0.00022204	N/A	0	1.22e-06	N/A	1.891e-05	1.3542e-05
*9A	0.182		*9A	0.10912	0.00156884	0	0.0035308	0.026754	0.0074984	0.00022204	0.033124	N/A	0	0.000182	N/A	0.002821	0.0020202
*11	n/a		*11	N/A	N/A	N/A	N/A	N/A	N/A	N/A	N/A	N/A	N/A	N/A	N/A	N/A	N/A
*12	0		*12	0	0	0	0	0	0	0	0	N/A	0	0	N/A	0	0
*13	0.001		*13	0.00059956	8.62e-06	0	1.94e-05	0.000147	4.12e-05	1.22e-06	0.000182	N/A	0	1e-06	N/A	1.55e-05	1.11e-05
IVS10-15T>C	n/a		IVS10-15T>C	N/A	N/A	N/A	N/A	N/A	N/A	N/A	N/A	N/A	N/A	N/A	N/A	N/A	N/A
rs75017182	0.0155		rs75017182	0.00929318	0.00013361	0	0.0003007	0.0022785	0.0006386	1.891e-05	0.002821	N/A	0	1.55e-05	N/A	0.00024025	0.00017205
rs67376798	0.0111		rs67376798	0.00665512	9.5682e-05	0	0.00021534	0.0016317	0.00045732	1.3542e-05	0.0020202	N/A	0	1.11e-05	N/A	0.00017205	0.00012321
Sum	1																	1
	African-American or Black		Allele	*1	*2A	*3	*4	*5	*6	*7	*9A	*11	*12	*13	IVS10-15T>C	rs75017182	rs67376798
*1	0.59653		*1	0.355848	0	0	0.00141378	0.105586	0.0269035	N/A	0.0817246	N/A	N/A	N/A	0.0250543	N/A	N/A
*2A	0		*2A	0	0	0	0	0	0	N/A	0	N/A	N/A	N/A	0	N/A	N/A
*3	0		*3	0	0	0	0	0	0	N/A	0	N/A	N/A	N/A	0	N/A	N/A
*4	0.00237		*4	0.00141378	0	0	5.6169e-06	0.00041949	0.000106887	N/A	0.00032469	N/A	N/A	N/A	9.954e-05	N/A	N/A
*5	0.177		*5	0.105586	0	0	0.00041949	0.031329	0.0079827	N/A	0.024249	N/A	N/A	N/A	0.007434	N/A	N/A
*6	0.0451		*6	0.0269035	0	0	0.000106887	0.0079827	0.00203401	N/A	0.0061787	N/A	N/A	N/A	0.0018942	N/A	N/A
*7	n/a		*7	N/A	N/A	N/A	N/A	N/A	N/A	N/A	N/A	N/A	N/A	N/A	N/A	N/A	N/A
*9A	0.137		*9A	0.0817246	0	0	0.00032469	0.024249	0.0061787	N/A	0.018769	N/A	N/A	N/A	0.005754	N/A	N/A
*11	n/a		*11	N/A	N/A	N/A	N/A	N/A	N/A	N/A	N/A	N/A	N/A	N/A	N/A	N/A	N/A
*12	n/a		*12	N/A	N/A	N/A	N/A	N/A	N/A	N/A	N/A	N/A	N/A	N/A	N/A	N/A	N/A
*13	n/a		*13	N/A	N/A	N/A	N/A	N/A	N/A	N/A	N/A	N/A	N/A	N/A	N/A	N/A	N/A
IVS10-15T>C	0.042		IVS10-15T>C	0.0250543	0	0	9.954e-05	0.007434	0.0018942	N/A	0.005754	N/A	N/A	N/A	0.001764	N/A	N/A
rs75017182	n/a		rs75017182	N/A	N/A	N/A	N/A	N/A	N/A	N/A	N/A	N/A	N/A	N/A	N/A	N/A	N/A
rs67376798	n/a		rs67376798	N/A	N/A	N/A	N/A	N/A	N/A	N/A	N/A	N/A	N/A	N/A	N/A	N/A	N/A
Sum	1																	1
	Asian		Allele	*1	*2A	*3	*4	*5	*6	*7	*9A	*11	*12	*13	IVS10-15T>C	rs75017182	rs67376798
*1	0.6635		*1	0.440232	0.00099525	0	0.0006635	0.177818	0.0099525	0	0.0209002	0.00099525	0	0	0.011943	N/A	N/A
*2A	0.0015		*2A	0.00099525	2.25e-06	0	1.5e-06	0.000402	2.25e-05	0	4.725e-05	2.25e-06	0	0	2.7e-05	N/A	N/A
*3	0		*3	0	0	0	0	0	0	0	0	0	0	0	0	N/A	N/A
*4	0.001		*4	0.0006635	1.5e-06	0	1e-06	0.000268	1.5e-05	0	3.15e-05	1.5e-06	0	0	1.8e-05	N/A	N/A
*5	0.268		*5	0.177818	0.000402	0	0.000268	0.071824	0.00402	0	0.008442	0.000402	0	0	0.004824	N/A	N/A
*6	0.015		*6	0.0099525	2.25e-05	0	1.5e-05	0.00402	0.000225	0	0.0004725	2.25e-05	0	0	0.00027	N/A	N/A
*7	0		*7	0	0	0	0	0	0	0	0	0	0	0	0	N/A	N/A
*9A	0.0315		*9A	0.0209002	4.725e-05	0	3.15e-05	0.008442	0.0004725	0	0.00099225	4.725e-05	0	0	0.000567	N/A	N/A
*11	0.0015		*11	0.00099525	2.25e-06	0	1.5e-06	0.000402	2.25e-05	0	4.725e-05	2.25e-06	0	0	2.7e-05	N/A	N/A
*12	0		*12	0	0	0	0	0	0	0	0	0	0	0	0	N/A	N/A
*13	0		*13	0	0	0	0	0	0	0	0	0	0	0	0	N/A	N/A
IVS10-15T>C	0.018		IVS10-15T>C	0.011943	2.7e-05	0	1.8e-05	0.004824	0.00027	0	0.000567	2.7e-05	0	0	0.000324	N/A	N/A
rs75017182	n/a		rs75017182	N/A	N/A	N/A	N/A	N/A	N/A	N/A	N/A	N/A	N/A	N/A	N/A	N/A	N/A
rs67376798	n/a		rs67376798	N/A	N/A	N/A	N/A	N/A	N/A	N/A	N/A	N/A	N/A	N/A	N/A	N/A	N/A
Sum	1																	1

## Sheet: UGT1A1
UGT1A1 Allele frequencies				UGT1A1 Punnett squares
	Caucasian	original value		Allele	*1	*28	*36	*37
*1	0.683	0.682		*1	0.466489	0.215828	0	0.000683
*28	0.316			*28	0.215828	0.099856	0	0.000316
*36	0			*36	0	0	0	0
*37	0.001			*37	0.000683	0.000316	0	1e-06
Sum	1								1
	African or African-American	original value		Allele	*1	*28	*36	*37
*1	0.507	0.5		*1	0.257049	0.198237	0.033462	0.018252
*28	0.391			*28	0.198237	0.152881	0.025806	0.014076
*36	0.066			*36	0.033462	0.025806	0.004356	0.002376
*37	0.036			*37	0.018252	0.014076	0.002376	0.001296
Sum	1								1
	Asian			Allele	*1	*28	*36	*37
*1	0.852			*1	0.725904	0.126096	0	0
*28	0.148			*28	0.126096	0.021904	0	0
*36	0			*36	0	0	0	0
*37	0			*37	0	0	0	0
Sum	1								1

## Sheet: TPMT
TPMT Allele frequencies				TPMT Punnett squares
	Caucasian	original value		Allele	*1	*2	*3A	*3B	*3C	*7	*9	*11	*12	*16	*17	*18
*1	0.957834	0.95726		*1	0.917446	0.00181988	0.0340989	0.000441561	0.00402769	5.51712e-05	0.000220685	5.51712e-05	5.51712e-05	5.51712e-05	5.51712e-05	5.51712e-05
*2	0.0019			*2	0.00181988	3.61e-06	6.764e-05	8.759e-07	7.9895e-06	1.0944e-07	4.3776e-07	1.0944e-07	1.0944e-07	1.0944e-07	1.0944e-07	1.0944e-07
*3A	0.0356			*3A	0.0340989	6.764e-05	0.00126736	1.64116e-05	0.000149698	2.05056e-06	8.20224e-06	2.05056e-06	2.05056e-06	2.05056e-06	2.05056e-06	2.05056e-06
*3B	0.000461			*3B	0.000441561	8.759e-07	1.64116e-05	2.12521e-07	1.93851e-06	2.65536e-08	1.06214e-07	2.65536e-08	2.65536e-08	2.65536e-08	2.65536e-08	2.65536e-08
*3C	0.004205			*3C	0.00402769	7.9895e-06	0.000149698	1.93851e-06	1.7682e-05	2.42208e-07	9.68832e-07	2.42208e-07	2.42208e-07	2.42208e-07	2.42208e-07	2.42208e-07
*7	5.76e-05			*7	5.51712e-05	1.0944e-07	2.05056e-06	2.65536e-08	2.42208e-07	3.31776e-09	1.3271e-08	3.31776e-09	3.31776e-09	3.31776e-09	3.31776e-09	3.31776e-09
*9	0.0002304			*9	0.000220685	4.3776e-07	8.20224e-06	1.06214e-07	9.68832e-07	1.3271e-08	5.30842e-08	1.3271e-08	1.3271e-08	1.3271e-08	1.3271e-08	1.3271e-08
*11	5.76e-05			*11	5.51712e-05	1.0944e-07	2.05056e-06	2.65536e-08	2.42208e-07	3.31776e-09	1.3271e-08	3.31776e-09	3.31776e-09	3.31776e-09	3.31776e-09	3.31776e-09
*12	5.76e-05			*12	5.51712e-05	1.0944e-07	2.05056e-06	2.65536e-08	2.42208e-07	3.31776e-09	1.3271e-08	3.31776e-09	3.31776e-09	3.31776e-09	3.31776e-09	3.31776e-09
*16	5.76e-05			*16	5.51712e-05	1.0944e-07	2.05056e-06	2.65536e-08	2.42208e-07	3.31776e-09	1.3271e-08	3.31776e-09	3.31776e-09	3.31776e-09	3.31776e-09	3.31776e-09
*17	5.76e-05			*17	5.51712e-05	1.0944e-07	2.05056e-06	2.65536e-08	2.42208e-07	3.31776e-09	1.3271e-08	3.31776e-09	3.31776e-09	3.31776e-09	3.31776e-09	3.31776e-09
*18	5.76e-05			*18	5.51712e-05	1.0944e-07	2.05056e-06	2.65536e-08	2.42208e-07	3.31776e-09	1.3271e-08	3.31776e-09	3.31776e-09	3.31776e-09	3.31776e-09	3.31776e-09
Sum	1																1
	African	original value		Allele	*1	*2	*3A	*3B	*3C	*8
*1	0.947728	0.93901		*1	0.898188	0.000750601	0.0018765	0	0.0469125	0.00826419
*2	0.000792			*2	0.000750601	6.27264e-07	1.56816e-06	0	3.9204e-05	6.90624e-06
*3A	0.00198			*3A	0.0018765	1.56816e-06	3.9204e-06	0	9.801e-05	1.72656e-05
*3B	0			*3B	0	0	0	0	0	0
*3C	0.0495			*3C	0.0469125	3.9204e-05	9.801e-05	0	0.00245025	0.00043164
*8	0.00872			*8	0.00826419	6.90624e-06	1.72656e-05	0	0.00043164	7.60384e-05
Sum	1										1
	Asian	original value		Allele	*1	*2	*3A	*3B	*3C	*6
*1	0.984182	0.98347		*1	0.968614	0	0.000116133	0	0.0154517	0.000694832
*2	0			*2	0	0	0	0	0	0
*3A	0.000118			*3A	0.000116133	0	1.3924e-08	0	1.8526e-06	8.3308e-08
*3B	0			*3B	0	0	0	0	0	0
*3C	0.0157			*3C	0.0154517	0	1.8526e-06	0	0.00024649	1.10842e-05
*6	0.000706			*6	0.000694832	0	0.020474	0	1.10842e-05	4.98436e-07
Sum	1										1

## Sheet: VKORC1
VKORC1 Allele frequencies				VKORC1 Punnett squares
	White			Allele	-1639G>A(rs9923231)
-1639G>A(rs9923231)	0.39			-1639G>A(rs9923231)	0.1521
	Black			Allele	-1639G>A(rs9923231)
-1639G>A(rs9923231)	0.11			-1639G>A(rs9923231)	0.0121
	Asian			Allele	-1639G>A(rs9923231)
-1639G>A(rs9923231)	0.91			-1639G>A(rs9923231)	0.8281

## Sheet: SLCO1B1
SLCO1B1 Allele frequencies				SLCO1B1 Punnett squares
	Caucasian			Allele	*1	*1A	*1B	*5	*15
*1	0.13			*1	0.0169	0.065	0.0286	0.0013	0.0182
*1A	0.5			*1A	0.065	0.25	0.11	0.005	0.07
*1B	0.22			*1B	0.0286	0.11	0.0484	0.0022	0.0308
*5	0.01			*5	0.0013	0.005	0.0022	0.0001	0.0014
*15	0.14			*15	0.0182	0.07	0.0308	0.0014	0.0196
Summe	1									1
	African			Allele	*1	*1A	*1B	*5	*15
*1	0.02			*1	0.0004	0.0034	0.0156	0	0.0006
*1A	0.17			*1A	0.0034	0.0289	0.1326	0	0.0051
*1B	0.78			*1B	0.0156	0.1326	0.6084	0	0.0234
*5	0			*5	0	0	0	0	0
*15	0.03			*15	0.0006	0.0051	0.0234	0	0.0009
Sum	1									1
	Asian			Allele	*1	*1A	*1B	*5	*15
*1	0			*1	0	0	0	0	0
*1A	0.27			*1A	0	0.0729	0.162	0	0.0351
*1B	0.6			*1B	0	0.162	0.36	0	0.078
*5	0			*5	0	0	0	0	0
*15	0.13			*15	0	0.0351	0.078	0	0.0169
Sum	1									1
