# Supplementary material for: Incidence of Exposure of Patients in the United States to Multiple Drugs for Which Pharmacogenomic Guidelines Are Available
Source: PLoS One. 2016 Oct 20;11(10):e0164972. doi: 10.1371/journal.pone.0164972 (PMC5072717; doi:10.1371/journal.pone.0164972)
Supplement: S2 Table — (XLSX) [file pone.0164972.s002.xlsx]

## Sheet: Overview
Caucasian/White	CYP2C9	CYP2C19	CYP2D6	CYP3A5	DPYD	UGT1A1	TPMT
EM	0.64	0.390625	0.842494	0.205209	0.978438	0.466489	0.917446
IM	0.208	0.2688	0.0615648	0.495582	0.021445	0.433022	0.0807761
PM	0.152	0.0256	0.0543822	0.299209	0.000117506	0.100489	0.00177797
UM		0.314975	0.041559
Sum	1	1	1	1	1	1	1
African American/Black/African	CYP2C9	CYP2C19	CYP2D6	CYP3A5	DPYD	UGT1A1	TPMT
EM	0.9025	0.381924	0.816095	0.006084	0.917764	0.328329	0.898188
IM	0.057	0.305312	0.12028	0.143832	0.080472	0.489342	0.0990793
PM	0.0405	0.035344	0.024025	0.850084	0.001764	0.182329	0.00273236
UM		0.27742	0.0396	0	0	0	0
Sum	1	1	1	1	1	1	1
Asian	CYP2C9	CYP2C19	CYP2D6	CYP3A5	DPYD	UGT1A1	TPMT
EM	0.9216	0.369299	0.907421	0.066049	0.958441	0.725904	0.968614
IM	0	0.469397	0.072196	0.381902	0.041118	0.252192	0.0311356
PM	0.0784	0.141602	0.00643204	0.552049	0.000441	0.021904	0.000250209
UM		0.0197024	0.013951	0	0	0	0
Sum	1	1	1	1	1	1	1
Caucasian/White	SLCO1B1
None	0.7225						EM
Intermediate Function	0.255						IM
Low Function	0.0225						PM
Sum	1						UM
African American/Black/African	SLCO1B1
None	0.9409
Intermediate Function	0.0582
Low Function	0.0009
Sum	1
Asian	SLCO1B1
None	0.7569
Intermediate Function	0.2262
Low Function	0.0169
Sum	1
	VKORC1
Caucasian/White	0.1521
African American/Black/African	0.0121
Asian	0.8281

## Sheet: CYP2C9
CYP2C9 Diplotype--Phenotype assignments
	White
		Allele	*1	*2	*3			Overall sum
		*1	0.64	0.104	0.056		EM	0.64
		*2	0.104	0.0169	0.0091		IM	0.208
		*3	0.056	0.0091	0.0049		PM	0.152
	Black
		Allele	*1	*2	*3			Overall sum
		*1	0.9025	0.0285	0.019		EM	0.9025
		*2	0.0285	0.0009	0.0006		IM	0.057
		*3	0.019	0.0006	0.0004		PM	0.0405
	Asian
		Allele	*1	*2	*3			Overall sum
		*1	0.9216	0	0.0384		EM	0.9216
		*2	0	0	0		IM	0
		*3	0.0384	0	0.0016		PM	0.0784

## Sheet: CYP2C19
CYP2C19 Diplotype--Phenotype assignments
	Caucasian
		Allele	*1	*2	*3	*4	*5	*6	*8	*17			Overall sum
		*1	0.390625	0.09125	0.00375	0.0025	0	0.000625	0.001875	0.134375		EM	0.390625
		*2	0.09125	0.021316	0.000876	0.000584	0	0.000146	0.000438	0.03139		IM	0.2688
		*3	0.00375	0.000876	3.6e-05	2.4e-05	0	6e-06	1.8e-05	0.00129		PM	0.0256
		*4	0.0025	0.000584	2.4e-05	1.6e-05	0	4e-06	1.2e-05	0.00086		UM	0.314975
		*5	0	0	0	0	0	0	0	0
		*6	0.000625	0.000146	6e-06	4e-06	0	1e-06	3e-06	0.000215
		*8	0.001875	0.000438	1.8e-05	1.2e-05	0	3e-06	9e-06	0.000645
		*17	0.134375	0.03139	0.00129	0.00086	0	0.000215	0.000645	0.046225
	African American
		Allele	*1	*2	*3	*4	*5	*6	*8	*17			Overall sum
		*1	0.381924	0.113094	0.001854	0	0	0	0.001236	0.119892		EM	0.381924
		*2	0.113094	0.033489	0.000549	0	0	0	0.000366	0.035502		IM	0.305312
		*3	0.001854	0.000549	9e-06	0	0	0	6e-06	0.000582		PM	0.035344
		*4	0	0	0	0	0	0	0	0		UM	0.27742
		*5	0	0	0	0	0	0	0	0
		*6	0	0	0	0	0	0	0	0
		*8	0.001236	0.000366	6e-06	0	0	0	4e-06	0.000388
		*17	0.119892	0.035502	0.000582	0	0	0	0.000388	0.037636
	Asian
		Allele	*1	*2	*3	*4	*5	*6	*8	*17			Overall sum
		*1	0.369299	0.176233	0.0516545	0.0006077	0	0.00018231	0	0.0097232		EM	0.369299
		*2	0.176233	0.0841	0.02465	0.00029	0	8.7e-05	0	0.00464		IM	0.469397
		*3	0.0516545	0.02465	0.007225	8.5e-05	0	2.55e-05	0	0.00136		PM	0.141602
		*4	0.0006077	0.00029	8.5e-05	1e-06	0	3e-07	0	1.6e-05		UM	0.0197024
		*5	0	0	0	0	0	0	0	0
		*6	0.00018231	8.7e-05	2.55e-05	3e-07	0	9e-08	0	4.8e-06
		*8	0	0	0	0	0	0	0	0
		*17	0.0097232	0.00464	0.00136	1.6e-05	0	4.8e-06	0	0.000256

## Sheet: CYP2D6
CYP2D6 Diplotype--Phenotype assignments
Caucasian
	Allele	*1	*2	*3	*4	*5	*6	*7	*8	*9	*10	*14	*17	*29	*36	*41	*1xN	*2xN	*4xN			Overall sum
	*1	0.110756	0.0935168	0.0043264	0.059904	0.0093184	0.0029952	0.0003328	6.656e-05	0.0069888	0.0096512	0	0.0013312	0.0003328	0	0.0256256	0.0029952	0.0039936	0.0006656		EM	0.842494
	*2	0.0935168	0.078961	0.003653	0.05058	0.007868	0.002529	0.000281	5.62e-05	0.005901	0.008149	0	0.001124	0.000281	0	0.021637	0.002529	0.003372	0.000562		IM	0.0615648
	*3	0.0043264	0.003653	0.000169	0.00234	0.000364	0.000117	1.3e-05	2.6e-06	0.000273	0.000377	0	5.2e-05	1.3e-05	0	0.001001	0.000117	0.000156	2.6e-05		PM	0.0543822
	*4	0.059904	0.05058	0.00234	0.0324	0.00504	0.00162	0.00018	3.6e-05	0.00378	0.00522	0	0.00072	0.00018	0	0.01386	0.00162	0.00216	0.00036		UM	0.041559
	*5	0.0093184	0.007868	0.000364	0.00504	0.000784	0.000252	2.8e-05	5.6e-06	0.000588	0.000812	0	0.000112	2.8e-05	0	0.002156	0.000252	0.000336	5.6e-05			1
	*6	0.0029952	0.002529	0.000117	0.00162	0.000252	8.1e-05	9e-06	1.8e-06	0.000189	0.000261	0	3.6e-05	9e-06	0	0.000693	8.1e-05	0.000108	1.8e-05
	*7	0.0003328	0.000281	1.3e-05	0.00018	2.8e-05	9e-06	1e-06	2e-07	2.1e-05	2.9e-05	0	4e-06	1e-06	0	7.7e-05	9e-06	1.2e-05	2e-06
	*8	6.656e-05	5.62e-05	2.6e-06	3.6e-05	5.6e-06	1.8e-06	2e-07	4e-08	4.2e-06	5.8e-06	0	8e-07	2e-07	0	1.54e-05	1.8e-06	2.4e-06	4e-07
	*9	0.0069888	0.005901	0.000273	0.00378	0.000588	0.000189	2.1e-05	4.2e-06	0.000441	0.000609	0	8.4e-05	2.1e-05	0	0.001617	0.000189	0.000252	4.2e-05
	*10	0.0096512	0.008149	0.000377	0.00522	0.000812	0.000261	2.9e-05	5.8e-06	0.000609	0.000841	0	0.000116	2.9e-05	0	0.002233	0.000261	0.000348	5.8e-05
	*14	0	0	0	0	0	0	0	0	0	0	0	0	0	0	0	0	0	0
	*17	0.0013312	0.001124	5.2e-05	0.00072	0.000112	3.6e-05	4e-06	8e-07	8.4e-05	0.000116	0	1.6e-05	4e-06	0	0.000308	3.6e-05	4.8e-05	8e-06
	*29	0.0003328	0.000281	1.3e-05	0.00018	2.8e-05	9e-06	1e-06	2e-07	2.1e-05	2.9e-05	0	4e-06	1e-06	0	7.7e-05	9e-06	1.2e-05	2e-06
	*36	0	0	0	0	0	0	0	0	0	0	0	0	0	0	0	0	0	0
	*41	0.0256256	0.021637	0.001001	0.01386	0.002156	0.000693	7.7e-05	1.54e-05	0.001617	0.002233	0	0.000308	7.7e-05	0	0.005929	0.000693	0.000924	0.000154
	*1xN	0.0029952	0.002529	0.000117	0.00162	0.000252	8.1e-05	9e-06	1.8e-06	0.000189	0.000261	0	3.6e-05	9e-06	0	0.000693	8.1e-05	0.000108	1.8e-05
	*2xN	0.0039936	0.003372	0.000156	0.00216	0.000336	0.000108	1.2e-05	2.4e-06	0.000252	0.000348	0	4.8e-05	1.2e-05	0	0.000924	0.000108	0.000144	2.4e-05
	*4xN	0.0006656	0.000562	2.6e-05	0.00036	5.6e-05	1.8e-05	2e-06	4e-07	4.2e-05	5.8e-05	0	8e-06	2e-06	0	0.000154	1.8e-05	2.4e-05	4e-06
African American
	Allele	*1	*2	*3	*4	*5	*6	*7	*8	*9	*10	*14	*17	*29	*36	*41	*1xN	*2xN	*4xN			Overall sum
	*1	0.087025	0.04189	0.000885	0.01829	0.017995	0.00059	0	0	0.001475	0.01239	0	0.05369	0.019175	0.00177	0.02773	0.00118	0.00472	0.006195		EM	0.816095
	*2	0.04189	0.020164	0.000426	0.008804	0.008662	0.000284	0	0	0.00071	0.005964	0	0.025844	0.00923	0.000852	0.013348	0.000568	0.002272	0.002982		IM	0.12028
	*3	0.000885	0.000426	9e-06	0.000186	0.000183	6e-06	0	0	1.5e-05	0.000126	0	0.000546	0.000195	1.8e-05	0.000282	1.2e-05	4.8e-05	6.3e-05		PM	0.024025
	*4	0.01829	0.008804	0.000186	0.003844	0.003782	0.000124	0	0	0.00031	0.002604	0	0.011284	0.00403	0.000372	0.005828	0.000248	0.000992	0.001302		UM	0.0396
	*5	0.017995	0.008662	0.000183	0.003782	0.003721	0.000122	0	0	0.000305	0.002562	0	0.011102	0.003965	0.000366	0.005734	0.000244	0.000976	0.001281
	*6	0.00059	0.000284	6e-06	0.000124	0.000122	4e-06	0	0	1e-05	8.4e-05	0	0.000364	0.00013	1.2e-05	0.000188	8e-06	3.2e-05	4.2e-05
	*7	0	0	0	0	0	0	0	0	0	0	0	0	0	0	0	0	0	0
	*8	0	0	0	0	0	0	0	0	0	0	0	0	0	0	0	0	0	0
	*9	0.001475	0.00071	1.5e-05	0.00031	0.000305	1e-05	0	0	2.5e-05	0.00021	0	0.00091	0.000325	3e-05	0.00047	2e-05	8e-05	0.000105
	*10	0.01239	0.005964	0.000126	0.002604	0.002562	8.4e-05	0	0	0.00021	0.001764	0	0.007644	0.00273	0.000252	0.003948	0.000168	0.000672	0.000882
	*14	0	0	0	0	0	0	0	0	0	0	0	0	0	0	0	0	0	0
	*17	0.05369	0.025844	0.000546	0.011284	0.011102	0.000364	0	0	0.00091	0.007644	0	0.033124	0.01183	0.001092	0.017108	0.000728	0.002912	0.003822
	*29	0.019175	0.00923	0.000195	0.00403	0.003965	0.00013	0	0	0.000325	0.00273	0	0.01183	0.004225	0.00039	0.00611	0.00026	0.00104	0.001365
	*36	0.00177	0.000852	1.8e-05	0.000372	0.000366	1.2e-05	0	0	3e-05	0.000252	0	0.001092	0.00039	3.6e-05	0.000564	2.4e-05	9.6e-05	0.000126
	*41	0.02773	0.013348	0.000282	0.005828	0.005734	0.000188	0	0	0.00047	0.003948	0	0.017108	0.00611	0.000564	0.008836	0.000376	0.001504	0.001974
	*1xN	0.00118	0.000568	1.2e-05	0.000248	0.000244	8e-06	0	0	2e-05	0.000168	0	0.000728	0.00026	2.4e-05	0.000376	1.6e-05	6.4e-05	8.4e-05
	*2xN	0.00472	0.002272	4.8e-05	0.000992	0.000976	3.2e-05	0	0	8e-05	0.000672	0	0.002912	0.00104	9.6e-05	0.001504	6.4e-05	0.000256	0.000336
	*4xN	0.006195	0.002982	6.3e-05	0.001302	0.001281	4.2e-05	0	0	0.000105	0.000882	0	0.003822	0.001365	0.000126	0.001974	8.4e-05	0.000336	0.000441
Asian
	Allele	*1	*2	*3	*4	*5	*6	*7	*8	*9	*10	*14	*17	*29	*36	*41	*1xN	*2xN	*4xN
	*1	0.110025	0.0434527	0	0.0016585	0.0172484	6.634e-05	0	0	0.0003317	0.141636	0.0026536	3.317e-05	0	0.0049755	0.0072974	0.0009951	0.0013268	0		EM	0.907421
	*2	0.0434527	0.017161	0	0.000655	0.006812	2.62e-05	0	0	0.000131	0.055937	0.001048	1.31e-05	0	0.001965	0.002882	0.000393	0.000524	0		IM	0.072196
	*3	0	0	0	0	0	0	0	0	0	0	0	0	0	0	0	0	0	0		PM	0.00643204
	*4	0.0016585	0.000655	0	2.5e-05	0.00026	1e-06	0	0	5e-06	0.002135	4e-05	5e-07	0	7.5e-05	0.00011	1.5e-05	2e-05	0		UM	0.013951
	*5	0.0172484	0.006812	0	0.00026	0.002704	1.04e-05	0	0	5.2e-05	0.022204	0.000416	5.2e-06	0	0.00078	0.001144	0.000156	0.000208	0
	*6	6.634e-05	2.62e-05	0	1e-06	1.04e-05	4e-08	0	0	2e-07	8.54e-05	1.6e-06	2e-08	0	3e-06	4.4e-06	6e-07	8e-07	0
	*7	0	0	0	0	0	0	0	0	0	0	0	0	0	0	0	0	0	0
	*8	0	0	0	0	0	0	0	0	0	0	0	0	0	0	0	0	0	0
	*9	0.0003317	0.000131	0	5e-06	5.2e-05	2e-07	0	0	1e-06	0.000427	8e-06	1e-07	0	1.5e-05	2.2e-05	3e-06	4e-06	0
	*10	0.141636	0.055937	0	0.002135	0.022204	8.54e-05	0	0	0.000427	0.182329	0.003416	4.27e-05	0	0.006405	0.009394	0.001281	0.001708	0
	*14	0.0026536	0.001048	0	4e-05	0.000416	1.6e-06	0	0	8e-06	0.003416	6.4e-05	8e-07	0	0.00012	0.000176	2.4e-05	3.2e-05	0
	*17	3.317e-05	1.31e-05	0	5e-07	5.2e-06	2e-08	0	0	1e-07	4.27e-05	8e-07	1e-08	0	1.5e-06	2.2e-06	3e-07	4e-07	0
	*29	0	0	0	0	0	0	0	0	0	0	0	0	0	0	0	0	0	0
	*36	0.0049755	0.001965	0	7.5e-05	0.00078	3e-06	0	0	1.5e-05	0.006405	0.00012	1.5e-06	0	0.000225	0.00033	4.5e-05	6e-05	0
	*41	0.0072974	0.002882	0	0.00011	0.001144	4.4e-06	0	0	2.2e-05	0.009394	0.000176	2.2e-06	0	0.00033	0.000484	6.6e-05	8.8e-05	0
	*1xN	0.0009951	0.000393	0	1.5e-05	0.000156	6e-07	0	0	3e-06	0.001281	2.4e-05	3e-07	0	4.5e-05	6.6e-05	9e-06	1.2e-05	0
	*2xN	0.0013268	0.000524	0	2e-05	0.000208	8e-07	0	0	4e-06	0.001708	3.2e-05	4e-07	0	6e-05	8.8e-05	1.2e-05	1.6e-05	0
	*4xN	0	0	0	0	0	0	0	0	0	0	0	0	0	0	0	0	0	0

## Sheet: CYP3A5
CYP3A5 Diplotype--Phenotype assignments
	Caucasian
		Allele	*1	*3	*6	*7			Overall sum
		*1	0.205209	0.143148	0.050283	0.05436		EM	0.205209
		*3	0.143148	0.099856	0.035076	0.03792		IM	0.495582
		*6	0.050283	0.035076	0.012321	0.01332		PM	0.299209
		*7	0.05436	0.03792	0.01332	0.0144
	African American
		Allele	*1	*3	*6	*7			Overall sum
		*1	0.006084	0.071838	7.8e-05	0		EM	0.006084
		*3	0.071838	0.848241	0.000921	0		IM	0.143832
		*6	7.8e-05	0.000921	1e-06	0		PM	0.850084
		*7	0	0	0	0
	Asian
		Allele	*1	*3	*6	*7			Overall sum
		*1	0.066049	0.190694	0.000257	0		EM	0.066049
		*3	0.190694	0.550564	0.000742	0		IM	0.381902
		*6	0.000257	0.000742	1e-06	0		PM	0.552049
		*7	0	0	0	0

## Sheet: DPYD
DPYD Diplotype--Phenotype assignments
Caucasian
	Allele	*1	*2A	*3	*4	*5	*6	*7	*9A	*11	*12	*13	IVS10-15T>C	rs75017182	rs67376798			Overall sum
	*1	0.359472	0.00516821	0	0.0116315	0.0881353	0.0247019	0.000731463	0.10912	N/A	0	0.00059956	N/A	0.00929318	0.00665512		EM	0.978438
	*2A	0.00516821	7.43044e-05	0	0.000167228	0.00126714	0.000355144	1.05164e-05	0.00156884	N/A	0	8.62e-06	N/A	0.00013361	9.5682e-05		IM	0.021445
	*3	0	0	0	0	0	0	0	0	N/A	0	0	N/A	0	0		PM	0.000117506
	*4	0.0116315	0.000167228	0	0.00037636	0.0028518	0.00079928	2.3668e-05	0.0035308	N/A	0	1.94e-05	N/A	0.0003007	0.00021534
	*5	0.0881353	0.00126714	0	0.0028518	0.021609	0.0060564	0.00017934	0.026754	N/A	0	0.000147	N/A	0.0022785	0.0016317
	*6	0.0247019	0.000355144	0	0.00079928	0.0060564	0.00169744	5.0264e-05	0.0074984	N/A	0	4.12e-05	N/A	0.0006386	0.00045732
	*7	0.000731463	1.05164e-05	0	2.3668e-05	0.00017934	5.0264e-05	1.4884e-06	0.00022204	N/A	0	1.22e-06	N/A	1.891e-05	1.3542e-05
	*9A	0.10912	0.00156884	0	0.0035308	0.026754	0.0074984	0.00022204	0.033124	N/A	0	0.000182	N/A	0.002821	0.0020202
	*11	N/A	N/A	N/A	N/A	N/A	N/A	N/A	N/A	N/A	N/A	N/A	N/A	N/A	N/A
	*12	0	0	0	0	0	0	0	0	N/A	0	0	N/A	0	0
	*13	0.00059956	8.62e-06	0	1.94e-05	0.000147	4.12e-05	1.22e-06	0.000182	N/A	0	1e-06	N/A	1.55e-05	1.11e-05
	IVS10-15T>C	N/A	N/A	N/A	N/A	N/A	N/A	N/A	N/A	N/A	N/A	N/A	N/A	N/A	N/A
	rs75017182	0.00929318	0.00013361	0	0.0003007	0.0022785	0.0006386	1.891e-05	0.002821	N/A	0	1.55e-05	N/A	0.00024025	0.00017205
	rs67376798	0.00665512	9.5682e-05	0	0.00021534	0.0016317	0.00045732	1.3542e-05	0.0020202	N/A	0	1.11e-05	N/A	0.00017205	0.00012321
African American
	Allele	*1	*2A	*3	*4	*5	*6	*7	*9A	*11	*12	*13	IVS10-15T>C	rs75017182	rs67376798			Overall sum
	*1	0.355848	0	0	0.00141378	0.105586	0.0269035	N/A	0.0817246	N/A	N/A	N/A	0.0250543	N/A	N/A		EM	0.917764
	*2A	0	0	0	0	0	0	N/A	0	N/A	N/A	N/A	0	N/A	N/A		IM	0.080472
	*3	0	0	0	0	0	0	N/A	0	N/A	N/A	N/A	0	N/A	N/A		PM	0.001764
	*4	0.00141378	0	0	5.6169e-06	0.00041949	0.000106887	N/A	0.00032469	N/A	N/A	N/A	9.954e-05	N/A	N/A
	*5	0.105586	0	0	0.00041949	0.031329	0.0079827	N/A	0.024249	N/A	N/A	N/A	0.007434	N/A	N/A
	*6	0.0269035	0	0	0.000106887	0.0079827	0.00203401	N/A	0.0061787	N/A	N/A	N/A	0.0018942	N/A	N/A
	*7	N/A	N/A	N/A	N/A	N/A	N/A	N/A	N/A	N/A	N/A	N/A	N/A	N/A	N/A
	*9A	0.0817246	0	0	0.00032469	0.024249	0.0061787	N/A	0.018769	N/A	N/A	N/A	0.005754	N/A	N/A
	*11	N/A	N/A	N/A	N/A	N/A	N/A	N/A	N/A	N/A	N/A	N/A	N/A	N/A	N/A
	*12	N/A	N/A	N/A	N/A	N/A	N/A	N/A	N/A	N/A	N/A	N/A	N/A	N/A	N/A
	*13	N/A	N/A	N/A	N/A	N/A	N/A	N/A	N/A	N/A	N/A	N/A	N/A	N/A	N/A
	IVS10-15T>C	0.0250543	0	0	9.954e-05	0.007434	0.0018942	N/A	0.005754	N/A	N/A	N/A	0.001764	N/A	N/A
	rs75017182	N/A	N/A	N/A	N/A	N/A	N/A	N/A	N/A	N/A	N/A	N/A	N/A	N/A	N/A
	rs67376798	N/A	N/A	N/A	N/A	N/A	N/A	N/A	N/A	N/A	N/A	N/A	N/A	N/A	N/A
Asian
	Allele	*1	*2A	*3	*4	*5	*6	*7	*9A	*11	*12	*13	IVS10-15T>C	rs75017182	rs67376798			Overall sum
	*1	0.440232	0.00099525	0	0.0006635	0.177818	0.0099525	0	0.0209002	0.00099525	0	0	0.011943	N/A	N/A		EM	0.958441
	*2A	0.00099525	2.25e-06	0	1.5e-06	0.000402	2.25e-05	0	4.725e-05	2.25e-06	0	0	2.7e-05	N/A	N/A		IM	0.041118
	*3	0	0	0	0	0	0	0	0	0	0	0	0	N/A	N/A		PM	0.000441
	*4	0.0006635	1.5e-06	0	1e-06	0.000268	1.5e-05	0	3.15e-05	1.5e-06	0	0	1.8e-05	N/A	N/A
	*5	0.177818	0.000402	0	0.000268	0.071824	0.00402	0	0.008442	0.000402	0	0	0.004824	N/A	N/A
	*6	0.0099525	2.25e-05	0	1.5e-05	0.00402	0.000225	0	0.0004725	2.25e-05	0	0	0.00027	N/A	N/A
	*7	0	0	0	0	0	0	0	0	0	0	0	0	N/A	N/A
	*9A	0.0209002	4.725e-05	0	3.15e-05	0.008442	0.0004725	0	0.00099225	4.725e-05	0	0	0.000567	N/A	N/A
	*11	0.00099525	2.25e-06	0	1.5e-06	0.000402	2.25e-05	0	4.725e-05	2.25e-06	0	0	2.7e-05	N/A	N/A
	*12	0	0	0	0	0	0	0	0	0	0	0	0	N/A	N/A
	*13	0	0	0	0	0	0	0	0	0	0	0	0	N/A	N/A
	IVS10-15T>C	0.011943	2.7e-05	0	1.8e-05	0.004824	0.00027	0	0.000567	2.7e-05	0	0	0.000324	N/A	N/A
	rs75017182	N/A	N/A	N/A	N/A	N/A	N/A	N/A	N/A	N/A	N/A	N/A	N/A	N/A	N/A
	rs67376798	N/A	N/A	N/A	N/A	N/A	N/A	N/A	N/A	N/A	N/A	N/A	N/A	N/A	N/A

## Sheet: UGT1A1
DPYD Diplotype--Phenotype assignments
	Caucasian
		Allele	*1	*28	*36	*37			Overall sum
		*1	0.466489	0.215828	0	0.000683		EM	0.466489
		*28	0.215828	0.099856	0	0.000316		IM	0.433022
		*36	0	0	0	0		PM	0.100489
		*37	0.000683	0.000316	0	1e-06
	African American
		Allele	*1	*28	*36	*37			Overall sum
		*1	0.257049	0.198237	0.033462	0.018252		EM	0.328329
		*28	0.198237	0.152881	0.025806	0.014076		IM	0.489342
		*36	0.033462	0.025806	0.004356	0.002376		PM	0.182329
		*37	0.018252	0.014076	0.002376	0.001296
	Asian
		Allele	*1	*28	*36	*37			Overall sum
		*1	0.725904	0.126096	0	0		EM	0.725904
		*28	0.126096	0.021904	0	0		IM	0.252192
		*36	0	0	0	0		PM	0.021904
		*37	0	0	0	0

## Sheet: VKORC1
VKORC1
	White
		Allele	-1639G>A(rs9923231)
		-1639G>A(rs9923231)	0.1521
	Black	Allele	-1639G>A(rs9923231)
		-1639G>A(rs9923231)	0.0121
	Asian
		Allele	-1639G>A(rs9923231)
		-1639G>A(rs9923231)	0.8281

## Sheet: SLCO1B1
SLCO1B1 Diplotype--Phenotype assignments
	Caucasian
		Allele	*1	*1A	*1B	*5	*15			Overall sum
		*1	0.0169	0.065	0.0286	0.0013	0.0182		None	0.7225
		*1A	0.065	0.25	0.11	0.005	0.07		IF	0.255
		*1B	0.0286	0.11	0.0484	0.0022	0.0308		LF	0.0225
		*5	0.0013	0.005	0.0022	0.0001	0.0014
		*15	0.0182	0.07	0.0308	0.0014	0.0196
	African
		Allele	*1	*1A	*1B	*5	*15			Overall sum
		*1	0.0004	0.0034	0.0156	0	0.0006		None	0.9409
		*1A	0.0034	0.0289	0.1326	0	0.0051		IF	0.0582
		*1B	0.0156	0.1326	0.6084	0	0.0234		LF	0.0009
		*5	0	0	0	0	0
		*15	0.0006	0.0051	0.0234	0	0.0009
	Asian
		Allele	*1	*1A	*1B	*5	*15			Overall sum
		*1	0	0	0	0	0		None	0.7569
		*1A	0	0.0729	0.162	0	0.0351		IF	0.2262
		*1B	0	0.162	0.36	0	0.078		LF	0.0169
		*5	0	0	0	0	0
		*15	0	0.0351	0.078	0	0.0169

## Sheet: TPMT
TPMT Diplotype--Phenotype assignments
	Caucasian
		Allele	*1	*2	*3A	*3B	*3C	*7	*9	*11	*12	*16	*17	*18			Overall sum
		*1	0.917446	0.00181988	0.0340989	0.000441561	0.00402769	5.51712e-05	0.000220685	5.51712e-05	5.51712e-05	5.51712e-05	5.51712e-05	5.51712e-05		EM	0.917446
		*2	0.00181988	3.61e-06	6.764e-05	8.759e-07	7.9895e-06	1.0944e-07	4.3776e-07	1.0944e-07	1.0944e-07	1.0944e-07	1.0944e-07	1.0944e-07		IM	0.0807761
		*3A	0.0340989	6.764e-05	0.00126736	1.64116e-05	0.000149698	2.05056e-06	8.20224e-06	2.05056e-06	2.05056e-06	2.05056e-06	2.05056e-06	2.05056e-06		PM	0.00177797
		*3B	0.000441561	8.759e-07	1.64116e-05	2.12521e-07	1.93851e-06	2.65536e-08	1.06214e-07	2.65536e-08	2.65536e-08	2.65536e-08	2.65536e-08	2.65536e-08
		*3C	0.00402769	7.9895e-06	0.000149698	1.93851e-06	1.7682e-05	2.42208e-07	9.68832e-07	2.42208e-07	2.42208e-07	2.42208e-07	2.42208e-07	2.42208e-07
		*7	5.51712e-05	1.0944e-07	2.05056e-06	2.65536e-08	2.42208e-07	3.31776e-09	1.3271e-08	3.31776e-09	3.31776e-09	3.31776e-09	3.31776e-09	3.31776e-09
		*9	0.000220685	4.3776e-07	8.20224e-06	1.06214e-07	9.68832e-07	1.3271e-08	5.30842e-08	1.3271e-08	1.3271e-08	1.3271e-08	1.3271e-08	1.3271e-08
		*11	5.51712e-05	1.0944e-07	2.05056e-06	2.65536e-08	2.42208e-07	3.31776e-09	1.3271e-08	3.31776e-09	3.31776e-09	3.31776e-09	3.31776e-09	3.31776e-09
		*12	5.51712e-05	1.0944e-07	2.05056e-06	2.65536e-08	2.42208e-07	3.31776e-09	1.3271e-08	3.31776e-09	3.31776e-09	3.31776e-09	3.31776e-09	3.31776e-09
		*16	5.51712e-05	1.0944e-07	2.05056e-06	2.65536e-08	2.42208e-07	3.31776e-09	1.3271e-08	3.31776e-09	3.31776e-09	3.31776e-09	3.31776e-09	3.31776e-09
		*17	5.51712e-05	1.0944e-07	2.05056e-06	2.65536e-08	2.42208e-07	3.31776e-09	1.3271e-08	3.31776e-09	3.31776e-09	3.31776e-09	3.31776e-09	3.31776e-09
		*18	5.51712e-05	1.0944e-07	2.05056e-06	2.65536e-08	2.42208e-07	3.31776e-09	1.3271e-08	3.31776e-09	3.31776e-09	3.31776e-09	3.31776e-09	3.31776e-09
	African
		Allele	*1	*2	*3A	*3B	*3C	*8
		*1	0.898188	0.000750601	0.0018765	0	0.0469125	0.00826419		EM	0.898188
		*2	0.000750601	6.27264e-07	1.56816e-06	0	3.9204e-05	6.90624e-06		IM	0.0990793
		*3A	0.0018765	1.56816e-06	3.9204e-06	0	9.801e-05	1.72656e-05		PM	0.00273236
		*3B	0	0	0	0	0	0
		*3C	0.0469125	3.9204e-05	9.801e-05	0	0.00245025	0.00043164
		*8	0.00826419	6.90624e-06	1.72656e-05	0	0.00043164	7.60384e-05
	Asian
		Allele	*1	*2	*3A	*3B	*3C	*6
		*1	0.968614	0	0.000116133	0	0.0154517	0.000694832		EM	0.968614
		*2	0	0	0	0	0	0		IM	0.0311356
		*3A	0.000116133	0	1.3924e-08	0	1.8526e-06	8.3308e-08		PM	0.000250209
		*3B	0	0	0	0	0	0
		*3C	0.0154517	0	1.8526e-06	0	0.00024649	1.10842e-05
		*6	0.000694832	0	0.020474	0	1.10842e-05	4.98436e-07
