# Supplementary material for: Incidence of Exposure of Patients in the United States to Multiple Drugs for Which Pharmacogenomic Guidelines Are Available
Source: PLoS One. 2016 Oct 20;11(10):e0164972. doi: 10.1371/journal.pone.0164972 (PMC5072717; doi:10.1371/journal.pone.0164972)
Supplement: S3 Table — (XLSX) [file pone.0164972.s003.xlsx]

## Sheet: gene drug associations
Gene	Substances associated with gene in pharmacogenomic guidelines
CYP2C19	amitriptyline, clomipramine, clopidogrel, desipramine, doxepin, imipramine, nortriptyline, trimipramine, citalopram, escitalopram, esomeprazole, lansoprazole, moclobemide, omeprazole, pantoprazole, rabeprazole, sertraline, voriconazole
CYP2C9	warfarin, acenocoumarol, glibenclamide, gliclazide, glimepiride, phenprocoumon, phenytoin, tolbutamide
CYP2D6	amitriptyline, clomipramine, codeine, desipramine, doxepin, imipramine, nortriptyline, trimipramine, aripiprazole, atomoxetine, carvedilol, clozapine, codeine, duloxetine, flecainide, flupenthixol, haloperidol, metoprolol, mirtazapine, olanzapine, oxycodone, paroxetine, propafenone, risperidone, tamoxifen, tramadol, venlafaxine, zuclopenthixol
CYP3A5	tacrolimus
DPYD	capecitabine, fluorouracil, tegafur
SCLO1B1	simvastatin
TPMT	azathioprine, mercaptopurine, thioguanine
UGT1A1	irinotecan
VKORC1	warfarin, phenprocoumon

## Sheet: Summary table
Characteristic	CCAE (age 0 - 13)	CCAE (age 14 - 39)	CCAE (age 40 - 64)	Medicaid (age 0 - 13)	Medicaid (age 14 - 39)	Medicaid (age 40 - 64)	Medicare (Age >= 65)
n	9893962	22824848	26561525	4151506	3032191	1130797	5429266
Female	0.480959	0.575138	0.548144	0.483683	0.692804	0.608055	0.552454
Age (median, mean)	6, 6,01	27, 26,3	51, 51,23	5, 5,14	21, 22,5	50, 50,57	72, 73,82
Number of PGx medications . First value pre-emptive, second value in brackets 'reactive pre-emptive'.
>= 1	11,2% (100,0%)	30,4% (100,0%)	42,2% (100,0%)	14,0% (100,0%)	40,2% (100,0%)	55,5% (100,0%)	50,6% (100,0%)
>= 2	1,1% (9,9%)	9,1% (30%)	17,8% (42,2%)	1,8% (13,1%)	15,3% (38,1%)	32,8% (59,0%)	27,5% (54,4%)
>= 3	0,2% (2,1%)	3,1% (10,2%)	7,5% (17,8%)	0,5% (3,3%)	6,5% (16,1%)	18,5% (33,3%)	13,8% (27,3%)
>= 4	0,1% (0,5%)	1,1% (3,8%)	3,1% (7,4%)	0,1% (0,9%)	2,9% (7,2%)	9,9% (17,8%)	6,4% (12,7%)
>= 5	0,0% (0,2%)	0,4% (1,4%)	1,3% (3,0%)	0,0% (0,3%)	1,3% (3,2%)	5,0% (9,1%)	2,8% (5,5%)
>= 6	0,0% (0,0%)	0,2% (0,6%)	0,5% (1,2%)	0,0% (0,1%)	0,6% (1,5%)	2,4% (4,3%)	1,1% (2,3%)
Most frequently prescribed medications
Rank 1	Codeine (7,2%)	Codeine (9,4%)	Codeine (9,5%)	Codeine (8,8%)	Oxycodone (15,0%)	Oxycodone (15,8%)	Simvastatin (13,4%)
Rank 2	lansoprazole (1,7%)	Oxycodone (7,8%)	Oxycodone (8,8%)	lansoprazole (1,4%)	Codeine (10,6%)	Tramadol (13,8%)	Metoprolol (10,8%)
Rank 3	Omeprazole (0,6%)	Tramadol (4,0%)	Simvastatin (8,2%)	Risperidone (1,1%)	Tramadol (8,3%)	Omeprazole (10,9%)	Omeprazole (9,2%)
Rank 4	tomoxetine (0,5%)	Sertraline (3,2%)	Omeprazole (6,2%)	Omeprazole (1,0%)	Citalopram (4,8%)	Simvastatin (9,6%)	Tramadol (8,5%)
Rank 5	Sertraline (0,5%)	Omeprazole (3,1%)	Tramadol (6,2%)	Oxycodone (0,7%)	Omeprazole (4,6%)	Citalopram (7,6%)	Codeine (8,2%)
Rank 6	Risperidone (0,4%)	Citalopram (2,9%)	Metoprolol (4,4%)	tomoxetine (0,6%)	Sertraline (4,3%)	Metoprolol (7,3%)	Oxycodone (8,0%)
Rank 7	Oxycodone (0,3%)	Escitalopram (2,2%)	Citalopram (3,3%)	Sertraline (0,6%)	aripiprazole (1,9%)	Codeine (7,1%)	Warfarin (5,6%)
Rank 8	aripiprazole (0,2%)	pantoprazole (1,3%)	Sertraline (2,8%)	aripiprazole (0,5%)	Risperidone (1,8%)	Sertraline (4,4%)	clopidogrel (5,1%)
Rank 9	Citalopram (0,2%)	Esomeprazole (1,2%)	Esomeprazole (2,8%)	Citalopram (0,3%)	Amitriptyline (1,8%)	Amitriptyline (4,0%)	pantoprazole (3,9%)
Rank 10	Esomeprazole (0,2%)	venlafaxine (0,9%)	pantoprazole (2,7%)	Mirtazapine (0,3%)	Escitalopram (1,6%)	duloxetine (3,9%)	carvedilol (3,9%)
Therapeutic areas
analgesic / anaesthesiology	748488	4839399	6514450	396328	1026465	414130	1341740
cardiology	2270	274443	2220968	1348	49378	190554	1400255
endocrinology	684	221840	2391866	594	28028	123985	813252
gastroenterology	248347	1456686	3520868	105036	216013	212414	989060
oncology	3938	20245	72371	1746	2305	8856	25099
other	3127	29317	61757	1396	3934	3972	14215
psychiatry / neurology	246247	3285277	4503897	176939	710432	454572	1006097

## Sheet: CCAE >=0, <14
	Population prescribed at least one PGx drug			Population prescribed at least one PGx drug (pharmacokinetic core list only)			Total population with any prescription (i.e., including non-PGx drugs) in selected age group
distinct_substance_count (n)	person_count	percentage with >= n substance count (reactive-preemptive)	percentage with >= n substance count (preemptive)	person_count	percentage with >= n substance count (reactive-preemptive)	percentage with >= n substance count (preemptive)	count	min_age	max_age	median_age	mean_age
1	1002301	1	0.112579	1000624	1	0.112288	9893962	0	13	6	6.01
2	87755	0.100149	0.0112747	87058	0.0993305	0.0111537	TOTAL POPULATION
3	17480	0.0213637	0.0024051	17226	0.0209689	0.00235457	FEMALE	4758595	0.480959
4	4532	0.00567041	0.000638369	4380	0.00546365	0.000613505	MALE	5135367	0.519041
5	1274	0.00160165	0.000180312	1224	0.00152118	0.000170811
6	366	0.000457871	5.15466e-05	334	0.00041945	4.70994e-05
7	98	0.000129281	1.45543e-05	94	0.000118814	1.33415e-05
8	36	4.12981e-05	4.6493e-06	30	3.42041e-05	3.84073e-06
9	6	8.97785e-06	1.01072e-06	4	7.20086e-06	8.08574e-07
10	4	3.59114e-06	4.04287e-07	4	3.60043e-06	4.04287e-07
substance_name	distinct_person_count	percent	therapeutic_area		therapeutic area	Summe von distinct_person_count
Codeine	709338	0.071694	analgesic / anaesthesiology		analgesic / anaesthesiology	748488
lansoprazole	167287	0.016908	gastroenterology		cardiology	2270
Omeprazole	59187	0.00598213	gastroenterology		endocrinology	684
tomoxetine	53462	0.0054035	psychiatry / neurology		gastroenterology	248347
Sertraline	48701	0.0049223	psychiatry / neurology		oncology	3938
Risperidone	40813	0.00412504	psychiatry / neurology		other	3127
Oxycodone	33609	0.00339692	analgesic / anaesthesiology		psychiatry / neurology	246247
aripiprazole	24655	0.00249192	psychiatry / neurology
Citalopram	18257	0.00184527	psychiatry / neurology
Esomeprazole	16372	0.00165475	gastroenterology
Escitalopram	14222	0.00143744	psychiatry / neurology
Amitriptyline	13299	0.00134415	psychiatry / neurology
Imipramine	9832	0.000993737	psychiatry / neurology
Mirtazapine	6984	0.000705885	psychiatry / neurology
Tramadol	5541	0.000560039	analgesic / anaesthesiology
pantoprazole	4819	0.000487065	gastroenterology
Paroxetine	4422	0.000446939	psychiatry / neurology
olanzapine	2911	0.00029422	psychiatry / neurology
6-Mercaptopurine	2692	0.000272085	oncology
Nortriptyline	2386	0.000241157	psychiatry / neurology
Doxepin	1471	0.000148677	psychiatry / neurology
Tacrolimus	1471	0.000148677	other
venlafaxine	1174	0.000118658	psychiatry / neurology
Azathioprine	1168	0.000118052	other
Phenytoin	1163	0.000117546	psychiatry / neurology
duloxetine	954	9.64224e-05	psychiatry / neurology
Thioguanine	856	8.65174e-05	oncology
Metoprolol	716	7.23674e-05	cardiology
Warfarin	708	7.15588e-05	cardiology
rabeprazole	682	6.89309e-05	gastroenterology
Haloperidol	670	6.77181e-05	psychiatry / neurology
Clomipramine	669	6.7617e-05	psychiatry / neurology
Simvastatin	641	6.4787e-05	endocrinology
voriconazole	488	4.9323e-05	other
carvedilol	382	3.86094e-05	cardiology
irinotecan	291	2.94119e-05	oncology
Flecainide	249	2.51669e-05	cardiology
clopidogrel	193	1.95068e-05	cardiology
Desipramine	147	1.48575e-05	psychiatry / neurology
Clozapine	54	5.45787e-06	psychiatry / neurology
Tamoxifen	50	5.05359e-06	oncology
Fluorouracil	47	4.75037e-06	oncology
glimepiride	43	4.34609e-06	endocrinology
Propafenone	22	2.22358e-06	cardiology
capecitabine	2	2.02143e-07	oncology
Trimipramine	1	1.01072e-07	psychiatry / neurology

## Sheet: CCAE >= 14,  <40
	Population prescribed at least one PGx drug			Population prescribed at least one PGx drug (pharmacokinetic core list only)			Total population with any prescription (i.e., including non-PGx drugs) in selected age group
distinct_substance_count (n)	person_count	percentage with >= n substance count (reactive-preemptive)	percentage with >= n substance count (preemptive)	person_count	percentage with >= n substance count (reactive-preemptive)	percentage with >= n substance count (preemptive)	count	min_age	max_age	median_age	mean_age
1	5058603	1	0.319111	4864535	1	0.303655	22824848	14	39	27	26.3
2	1454545	0.305487	0.0974843	1358710	0.298135	0.0905302	TOTAL POPULATION
3	484375	0.105787	0.0337579	447650	0.102098	0.0310025	FEMALE	13127444	0.575138
4	175987	0.0392857	0.0125365	160939	0.03751	0.0113901	MALE	9697404	0.424862
5	66776	0.0151238	0.00482619	60566	0.0142894	0.00433904
6	26098	0.00595593	0.0019006	23403	0.00555082	0.00168553
7	10342	0.00237284	0.000757201	9123	0.00217419	0.000660202
8	4157	0.000952954	0.000304098	3609	0.000857901	0.000260506
9	1661	0.000382225	0.000121972	1400	0.000337187	0.000102388
10	640	0.000154181	4.92008e-05	559	0.000135192	4.10518e-05
11	286	6.63128e-05	2.11611e-05	227	5.45386e-05	1.65609e-05
12	133	2.70468e-05	8.63094e-06	102	2.17866e-05	6.6156e-06
13	39	8.78678e-06	2.80396e-06	38	7.06982e-06	2.14678e-06
14	19	3.43234e-06	1.0953e-06	7	1.5871e-06	4.81931e-07
15	3	8.23761e-07	2.62871e-07	2	5.77128e-07	1.75248e-07
16	3	4.1188e-07	1.31436e-07	2	2.88564e-07	8.76238e-08
substance_name	distinct_person_count	percent	therapeutic_area		therapeutic area	sum of distinct_person_count
Codeine	2146659	0.0940492	analgesic / anaesthesiology		analgesic / anaesthesiology	4839399
Oxycodone	1790341	0.0784382	analgesic / anaesthesiology		cardiology	274443
Tramadol	902399	0.0395358	analgesic / anaesthesiology		endocrinology	221840
Sertraline	732900	0.0321097	psychiatry / neurology		gastroenterology	1456686
Omeprazole	708109	0.0310236	gastroenterology		oncology	20245
Citalopram	661803	0.0289948	psychiatry / neurology		other	29317
Escitalopram	492231	0.0215656	psychiatry / neurology		psychiatry / neurology	3285277
pantoprazole	291597	0.0127754	gastroenterology
Esomeprazole	270662	0.0118582	gastroenterology
venlafaxine	216615	0.00949032	psychiatry / neurology
Amitriptyline	210499	0.00922236	psychiatry / neurology
duloxetine	203732	0.00892589	psychiatry / neurology
Paroxetine	202465	0.00887038	psychiatry / neurology
Simvastatin	200622	0.00878963	endocrinology
Metoprolol	180531	0.00790941	cardiology
lansoprazole	152242	0.00667001	gastroenterology
aripiprazole	142322	0.0062354	psychiatry / neurology
Risperidone	78769	0.00345102	psychiatry / neurology
tomoxetine	78574	0.00344248	psychiatry / neurology
Nortriptyline	76672	0.00335915	psychiatry / neurology
Mirtazapine	66332	0.00290613	psychiatry / neurology
Warfarin	46485	0.0020366	cardiology
olanzapine	36642	0.00160536	psychiatry / neurology
Doxepin	34861	0.00152733	psychiatry / neurology
rabeprazole	34076	0.00149293	gastroenterology
carvedilol	30060	0.00131699	cardiology
glimepiride	21214	0.000929426	endocrinology
Azathioprine	20036	0.000877815	other
Phenytoin	14659	0.000642239	psychiatry / neurology
Imipramine	14583	0.000638909	psychiatry / neurology
clopidogrel	11668	0.000511197	cardiology
6-Mercaptopurine	10563	0.000462785	oncology
Haloperidol	7650	0.000335161	psychiatry / neurology
Tacrolimus	7602	0.000333058	other
Tamoxifen	7133	0.00031251	oncology
Clomipramine	6691	0.000293145	psychiatry / neurology
Desipramine	5586	0.000244733	psychiatry / neurology
Flecainide	4045	0.000177219	cardiology
voriconazole	1679	7.35602e-05	other
Propafenone	1654	7.24649e-05	cardiology
Clozapine	1630	7.14134e-05	psychiatry / neurology
capecitabine	1121	4.91131e-05	oncology
irinotecan	1082	4.74045e-05	oncology
Thioguanine	279	1.22235e-05	oncology
Fluorouracil	67	2.9354e-06	oncology
Trimipramine	61	2.67253e-06	psychiatry / neurology
Tolbutamide	4	1.75248e-07	endocrinology

## Sheet: CCAE >= 40,  <65
	Population prescribed at least one PGx drug			Population prescribed at least one PGx drug (pharmacokinetic core list only)			Total population with any prescription (i.e., including non-PGx drugs) in selected age group
distinct_substance_count (n)	person_count	percentage with >= n substance count (reactive-preemptive)	percentage with >= n substance count (preemptive)	person_count	percentage with >= n substance count (reactive-preemptive)	percentage with >= n substance count (preemptive)	count	min_age	max_age	median_age	mean_age
1	6515512	1	0.428418	6478822	1	0.422057	26561525	40	64	51	51.23
2	2788386	0.427431	0.183119	2734422	0.422074	0.178139	TOTAL POPULATION
3	1206789	0.182394	0.0781407	1170992	0.178157	0.0751925	FEMALE	14559553	0.548144
4	512270	0.0763437	0.032707	491587	0.0737022	0.0311065	MALE	12001972	0.451856
5	212890	0.0313265	0.0134208	201821	0.0298515	0.012599
6	87027	0.0126182	0.00540586	81308	0.0118486	0.00500077
7	34746	0.00497046	0.00212943	31882	0.0045957	0.00193965
8	13444	0.00191705	0.000821301	12241	0.00175175	0.00073934
9	5105	0.000735625	0.000315155	4554	0.000659829	0.000278486
10	2012	0.000287009	0.00012296	1750	0.000253602	0.000107035
11	787	0.000110199	4.72111e-05	694	9.74981e-05	4.11497e-05
12	297	4.10389e-05	1.75818e-05	258	3.55917e-05	1.50217e-05
13	102	1.49392e-05	6.40023e-06	88	1.25775e-05	5.30843e-06
14	39	5.97569e-06	2.56009e-06	31	4.72772e-06	1.99537e-06
15	21	2.54846e-06	1.0918e-06	16	1.96245e-06	8.28266e-07
16	6	7.03023e-07	3.01188e-07	4	5.35214e-07	2.25891e-07
17	2	1.75756e-07	7.52969e-08	2	1.78405e-07	7.52969e-08
substance_name	distinct_person_count	percent	therapeutic_area		therapeutic area	sum of distinct_person_count
Codeine	2519919	0.094871	analgesic / anaesthesiology		analgesic / anaesthesiology	6514450
Oxycodone	2339509	0.0880789	analgesic / anaesthesiology		cardiology	2220968
Simvastatin	2169399	0.0816745	endocrinology		endocrinology	2391866
Omeprazole	1657583	0.0624054	gastroenterology		gastroenterology	3520868
Tramadol	1655022	0.062309	analgesic / anaesthesiology		oncology	72371
Metoprolol	1161855	0.043742	cardiology		other	61757
Citalopram	877145	0.0330231	psychiatry / neurology		psychiatry / neurology	4503897
Sertraline	756246	0.0284715	psychiatry / neurology
Esomeprazole	734330	0.0276464	gastroenterology
pantoprazole	712714	0.0268326	gastroenterology
Escitalopram	620011	0.0233424	psychiatry / neurology
duloxetine	469914	0.0176915	psychiatry / neurology
venlafaxine	429316	0.0161631	psychiatry / neurology
Amitriptyline	362839	0.0136603	psychiatry / neurology
Warfarin	359591	0.013538	cardiology
clopidogrel	343300	0.0129247	cardiology
lansoprazole	314089	0.011825	gastroenterology
carvedilol	311000	0.0117087	cardiology
Paroxetine	298119	0.0112237	psychiatry / neurology
glimepiride	222431	0.00837418	endocrinology
aripiprazole	146316	0.00550857	psychiatry / neurology
Nortriptyline	133502	0.00502614	psychiatry / neurology
Mirtazapine	113592	0.00427656	psychiatry / neurology
rabeprazole	102152	0.00384586	gastroenterology
Doxepin	75343	0.00283655	psychiatry / neurology
Risperidone	56550	0.00212902	psychiatry / neurology
olanzapine	41991	0.0015809	psychiatry / neurology
Phenytoin	37168	0.00139932	psychiatry / neurology
Azathioprine	33470	0.00126009	other
Tamoxifen	31029	0.00116819	oncology
tomoxetine	29288	0.00110265	psychiatry / neurology
Flecainide	28394	0.00106899	cardiology
Imipramine	26737	0.00100661	psychiatry / neurology
Tacrolimus	23181	0.000872729	other
capecitabine	17741	0.000667921	oncology
Propafenone	16828	0.000633548	cardiology
irinotecan	13942	0.000524895	oncology
Desipramine	11028	0.000415187	psychiatry / neurology
Haloperidol	10712	0.00040329	psychiatry / neurology
6-Mercaptopurine	9313	0.00035062	oncology
Clomipramine	6496	0.000244564	psychiatry / neurology
voriconazole	5106	0.000192233	other
Clozapine	1374	5.1729e-05	psychiatry / neurology
Fluorouracil	248	9.33681e-06	oncology
Trimipramine	210	7.90617e-06	psychiatry / neurology
Thioguanine	98	3.68955e-06	oncology
Tolbutamide	36	1.35534e-06	endocrinology

## Sheet: medicaid age >=0, <14
	Population prescribed at least one PGx drug			Population prescribed at least one PGx drug (pharmacokinetic core list only)			Total population with any prescription (i.e., including non-PGx drugs) in selected age group
distinct_substance_count (n)	person_count	percentage with >= n substance count (reactive-preemptive)	percentage with >= n substance count (preemptive)	person_count	percentage with >= n substance count (reactive-preemptive)	percentage with >= n substance count (preemptive)	count	min_age	max_age	median_age	mean_age
1	505882	1	0.140446	504827	1	0.139887	4151506	0	13	5	5.14
2	57379	0.132372	0.0185911	56752	0.130718	0.0182857	TOTAL POPULATION
3	14042	0.033962	0.00476984	13710	0.0329941	0.00461543	FEMALE	2008013	0.483683
4	4034	0.00987886	0.00138745	3847	0.0093863	0.00131302	MALE	2143493	0.516317
5	1206	0.00296023	0.000415753	1141	0.00276199	0.000386366
6	354	0.000891842	0.000125256	319	0.000797259	0.000111526
7	128	0.000284703	3.99855e-05	116	0.000247959	3.46862e-05
8	33	6.51731e-05	9.1533e-06	26	4.82143e-05	6.74454e-06
9	4	8.5754e-06	1.20438e-06	1	3.44388e-06	4.81753e-07
10	1	1.71508e-06	2.40876e-07	1	1.72194e-06	2.40876e-07
substance_name	distinct_person_count	percent	therapeutic_area		therapeutic area	sum of distinct_person_count
Codeine	364276	0.0877455	analgesic / anaesthesiology		analgesic / anaesthesiology	396328
lansoprazole	56840	0.0136914	gastroenterology		cardiology	1348
Risperidone	45092	0.0108616	psychiatry / neurology		endocrinology	594
Omeprazole	40921	0.0098569	gastroenterology		gastroenterology	105036
Oxycodone	27698	0.0066718	analgesic / anaesthesiology		oncology	1746
tomoxetine	25394	0.00611682	psychiatry / neurology		other	1396
Sertraline	24716	0.0059535	psychiatry / neurology		psychiatry / neurology	176939
aripiprazole	22576	0.00543803	psychiatry / neurology
Citalopram	13496	0.00325087	psychiatry / neurology
Mirtazapine	11854	0.00285535	psychiatry / neurology
Amitriptyline	8480	0.00204263	psychiatry / neurology
Imipramine	8430	0.00203059	psychiatry / neurology
Escitalopram	5874	0.00141491	psychiatry / neurology
Esomeprazole	5783	0.00139299	gastroenterology
Tramadol	4354	0.00104878	analgesic / anaesthesiology
olanzapine	3368	0.000811272	psychiatry / neurology
Paroxetine	2193	0.000528242	psychiatry / neurology
pantoprazole	1422	0.000342526	gastroenterology
Nortriptyline	1306	0.000314585	psychiatry / neurology
Doxepin	1187	0.00028592	psychiatry / neurology
6-Mercaptopurine	1058	0.000254847	oncology
Phenytoin	892	0.000214862	psychiatry / neurology
Haloperidol	785	0.000189088	psychiatry / neurology
Tacrolimus	742	0.00017873	other
venlafaxine	643	0.000154884	psychiatry / neurology
Simvastatin	539	0.000129832	endocrinology
Thioguanine	477	0.000114898	oncology
Metoprolol	422	0.00010165	cardiology
Warfarin	359	8.64746e-05	cardiology
Azathioprine	352	8.47885e-05	other
carvedilol	342	8.23797e-05	cardiology
voriconazole	302	7.27447e-05	other
duloxetine	299	7.20221e-05	psychiatry / neurology
Clomipramine	172	4.14307e-05	psychiatry / neurology
irinotecan	164	3.95037e-05	oncology
clopidogrel	108	2.60147e-05	cardiology
Clozapine	100	2.40876e-05	psychiatry / neurology
Flecainide	88	2.11971e-05	cardiology
Desipramine	81	1.9511e-05	psychiatry / neurology
rabeprazole	70	1.68614e-05	gastroenterology
glimepiride	55	1.32482e-05	endocrinology
Tamoxifen	37	8.91243e-06	oncology
Propafenone	29	6.98542e-06	cardiology
Fluorouracil	7	1.68614e-06	oncology
capecitabine	3	7.22629e-07	oncology
Trimipramine	1	2.40876e-07	psychiatry / neurology

## Sheet: medicaid >= 14, <40
	Population prescribed at least one PGx drug			Population prescribed at least one PGx drug (pharmacokinetic core list only)			Total population with any prescription (i.e., including non-PGx drugs) in selected age group
distinct_substance_count (n)	person_count	percentage with >= n substance count (reactive-preemptive)	percentage with >= n substance count (preemptive)	person_count	percentage with >= n substance count (reactive-preemptive)	percentage with >= n substance count (preemptive)	count	min_age	max_age	median_age	mean_age
1	767310	1	0.414127	754307	1	0.401841	3032191	14	39	21	22.5
2	279438	0.388944	0.161072	268278	0.380933	0.153074	TOTAL POPULATION
3	114452	0.16641	0.0689149	108274	0.160755	0.0645978	FEMALE	2100714	0.692804
4	51207	0.0752649	0.0311692	48000	0.0718933	0.0288897	MALE	931477	0.307196
5	23403	0.0344856	0.0142814	21666	0.0324993	0.0130595
6	10762	0.0158484	0.00656324	9861	0.0147178	0.00591421
7	4961	0.00727795	0.00301399	4451	0.00662477	0.0026621
8	2305	0.0033272	0.00137788	2038	0.00297179	0.00119419
9	1043	0.00149159	0.000617705	904	0.00129918	0.000522065
10	450	0.00066098	0.000273729	359	0.000557262	0.00022393
11	208	0.000302617	0.000125322	187	0.000262627	0.000105534
12	95	0.000136974	5.67247e-05	72	0.000109154	4.38627e-05
13	42	6.13198e-05	2.53942e-05	33	5.00633e-05	2.01175e-05
14	19	2.78727e-05	1.15428e-05	21	2.29799e-05	9.23425e-06
15	13	1.27418e-05	5.27671e-06	5	5.74497e-06	2.30856e-06
16	3	2.38908e-06	9.89384e-07	2	1.64142e-06	6.59589e-07
17		0	0		0	0
substance_name	distinct_person_count	percent	therapeutic_area		therapeutic area	sum of distinct_person_count
Oxycodone	455217	0.150128	analgesic / anaesthesiology		analgesic / anaesthesiology	1026465
Codeine	321055	0.105882	analgesic / anaesthesiology		cardiology	49378
Tramadol	250193	0.0825123	analgesic / anaesthesiology		endocrinology	28028
Citalopram	146548	0.0483307	psychiatry / neurology		gastroenterology	216013
Omeprazole	138566	0.0456983	gastroenterology		oncology	2305
Sertraline	129636	0.0427532	psychiatry / neurology		other	3934
aripiprazole	57638	0.0190087	psychiatry / neurology		psychiatry / neurology	710432
Risperidone	54565	0.0179952	psychiatry / neurology
Amitriptyline	53468	0.0176335	psychiatry / neurology
Escitalopram	47866	0.0157859	psychiatry / neurology
Paroxetine	41089	0.0135509	psychiatry / neurology
duloxetine	34026	0.0112216	psychiatry / neurology
venlafaxine	33202	0.0109498	psychiatry / neurology
Mirtazapine	30755	0.0101428	psychiatry / neurology
Esomeprazole	29714	0.00979951	gastroenterology
pantoprazole	28264	0.00932131	gastroenterology
Metoprolol	28076	0.00925931	cardiology
Simvastatin	24641	0.00812647	endocrinology
olanzapine	19055	0.00628423	psychiatry / neurology
lansoprazole	18309	0.00603821	gastroenterology
tomoxetine	14279	0.00470914	psychiatry / neurology
Nortriptyline	12346	0.00407164	psychiatry / neurology
Haloperidol	10938	0.00360729	psychiatry / neurology
Warfarin	9961	0.00328508	cardiology
Doxepin	9876	0.00325705	psychiatry / neurology
carvedilol	8487	0.00279897	cardiology
Phenytoin	7112	0.0023455	psychiatry / neurology
Imipramine	4078	0.0013449	psychiatry / neurology
glimepiride	3387	0.00111701	endocrinology
clopidogrel	2429	0.000801071	cardiology
Azathioprine	2052	0.000676738	other
Clozapine	1826	0.000602205	psychiatry / neurology
Tacrolimus	1543	0.000508873	other
Clomipramine	1293	0.000426424	psychiatry / neurology
rabeprazole	1160	0.000382562	gastroenterology
6-Mercaptopurine	910	0.000300113	oncology
Desipramine	788	0.000259878	psychiatry / neurology
Tamoxifen	671	0.000221292	oncology
voriconazole	339	0.0001118	other
Flecainide	317	0.000104545	cardiology
irinotecan	242	7.98103e-05	oncology
capecitabine	221	7.28846e-05	oncology
Fluorouracil	141	4.6501e-05	oncology
Thioguanine	120	3.95753e-05	oncology
Propafenone	108	3.56178e-05	cardiology
Trimipramine	48	1.58301e-05	psychiatry / neurology

## Sheet: medicaid >= 40, <65
	Population prescribed at least one PGx drug			Population prescribed at least one PGx drug (pharmacokinetic core list only)			Total population with any prescription (i.e., including non-PGx drugs) in selected age group
distinct_substance_count (n)	person_count	percentage with >= n substance count (reactive-preemptive)	percentage with >= n substance count (preemptive)	person_count	percentage with >= n substance count (reactive-preemptive)	percentage with >= n substance count (preemptive)	count	min_age	max_age	median_age	mean_age
1	256213	1	0.559911	257462	1	0.555197	1130797	40	64	50	50.57
2	161878	0.595333	0.333334	161523	0.589908	0.327515
3	98471	0.339661	0.19018	97105	0.33263	0.184675	FEMALE	687587	0.608055
4	56501	0.184134	0.103099	54907	0.177958	0.098802	MALE	448210	0.396366
5	30826	0.094896	0.0531333	29593	0.0905012	0.050246
6	15350	0.0462089	0.0258729	14479	0.0433647	0.0240759
7	7548	0.0219649	0.0122984	7029	0.0203022	0.0112717
8	3503	0.0100435	0.00562347	3202	0.00910619	0.00505573
9	1618	0.00451081	0.00252565	1415	0.00400596	0.0022241
10	697	0.00195532	0.0010948	625	0.00175211	0.000972765
11	303	0.000854463	0.000478424	275	0.000756592	0.000420058
12	140	0.000375901	0.000210471	118	0.000318565	0.000176866
13	52	0.000154783	8.66645e-05	47	0.000130612	7.25152e-05
14	27	7.26531e-05	4.06793e-05	19	5.57489e-05	3.09516e-05
15	10	3.00089e-05	1.68023e-05	10	2.54852e-05	1.41493e-05
16	5	1.42147e-05	7.95899e-06	3	9.55696e-06	5.30599e-06
17	2	6.31766e-06	3.53733e-06	1	4.77848e-06	2.653e-06
18	2	3.15883e-06	1.76866e-06	2	3.18565e-06	1.76866e-06
19	1	4.73824e-06	2.653e-06	1	4.77848e-06	2.653e-06
substance_name	distinct_person_count	percent	therapeutic_area		therapeutic area	sum of distinct_person_count
Oxycodone	178339	0.157711	analgesic / anaesthesiology		analgesic / anaesthesiology	414130
Tramadol	155990	0.137947	analgesic / anaesthesiology		cardiology	190554
Omeprazole	123583	0.109288	gastroenterology		endocrinology	123985
Simvastatin	108731	0.0961543	endocrinology		gastroenterology	212414
Citalopram	86075	0.0761189	psychiatry / neurology		oncology	8856
Metoprolol	82429	0.0728946	cardiology		other	3972
Codeine	79801	0.0705706	analgesic / anaesthesiology		psychiatry / neurology	454572
Sertraline	50151	0.0443501	psychiatry / neurology
Amitriptyline	44984	0.0397808	psychiatry / neurology
duloxetine	44321	0.0391945	psychiatry / neurology
Esomeprazole	42903	0.0379405	gastroenterology
carvedilol	42842	0.0378866	cardiology
clopidogrel	33988	0.0300567	cardiology
Warfarin	30213	0.0267183	cardiology
aripiprazole	29370	0.0259728	psychiatry / neurology
Mirtazapine	28350	0.0250708	psychiatry / neurology
Escitalopram	28349	0.0250699	psychiatry / neurology
venlafaxine	27400	0.0242307	psychiatry / neurology
Risperidone	26903	0.0237912	psychiatry / neurology
Paroxetine	26549	0.0234781	psychiatry / neurology
pantoprazole	24453	0.0216246	gastroenterology
lansoprazole	19663	0.0173886	gastroenterology
glimepiride	15253	0.0134887	endocrinology
olanzapine	12967	0.0114671	psychiatry / neurology
Nortriptyline	11220	0.00992221	psychiatry / neurology
Haloperidol	10763	0.00951807	psychiatry / neurology
Phenytoin	10430	0.00922358	psychiatry / neurology
Doxepin	10107	0.00893794	psychiatry / neurology
Tamoxifen	3480	0.00307748	oncology
Imipramine	2200	0.00194553	psychiatry / neurology
capecitabine	2038	0.00180227	oncology
Tacrolimus	1914	0.00169261	other
irinotecan	1828	0.00161656	oncology
rabeprazole	1812	0.00160241	gastroenterology
Azathioprine	1711	0.00151309	other
Clozapine	1436	0.0012699	psychiatry / neurology
tomoxetine	1359	0.00120181	psychiatry / neurology
Fluorouracil	1277	0.00112929	oncology
Desipramine	854	0.00075522	psychiatry / neurology
Clomipramine	751	0.000664133	psychiatry / neurology
Flecainide	638	0.000564204	cardiology
Propafenone	444	0.000392643	cardiology
voriconazole	347	0.000306863	other
6-Mercaptopurine	224	0.00019809	oncology
Trimipramine	33	2.9183e-05	psychiatry / neurology
Thioguanine	9	7.95899e-06	oncology
Tolbutamide	1	8.84332e-07	endocrinology

## Sheet: medicare >= 65
	Population prescribed at least one PGx drug			Population prescribed at least one PGx drug (pharmacokinetic core list only)			Total population with any prescription (i.e., including non-PGx drugs) in selected age group
distinct_substance_count (n)	person_count	percentage with >= n substance count (reactive-preemptive)	percentage with >= n substance count (preemptive)	person_count	percentage with >= n substance count (reactive-preemptive)	percentage with >= n substance count (preemptive)	count	min_age	max_age	median_age	mean_age
1	1244528	1	0.511527	1251725	1	0.50551	5429266	65	119	72	73.82
2	749689	0.551879	0.282301	742733	0.543923	0.274959
3	412633	0.281936	0.144218	401482	0.273302	0.138157	FEMALE	2999420	0.552454
4	205707	0.133358	0.0682162	196613	0.127019	0.0642092	MALE	2429846	0.447546
5	95947	0.0592886	0.0303277	89688	0.055381	0.0279957
6	41329	0.0247406	0.0126555	37745	0.0227025	0.0114763
7	16878	0.00985916	0.00504322	15154	0.00894974	0.00452418
8	6760	0.00378185	0.00193452	5960	0.00342825	0.00173302
9	2246	0.00134775	0.000689412	2185	0.00125667	0.000635261
10	972	0.000539029	0.000275728	824	0.000460549	0.000232812
11	330	0.000189038	9.66982e-05	275	0.000160318	8.10423e-05
12	129	7.02143e-05	3.59165e-05	106	6.01192e-05	3.03908e-05
13	48	2.37648e-05	1.21563e-05	44	2.14972e-05	1.0867e-05
14	11	6.48132e-06	3.31537e-06	9	5.46538e-06	2.7628e-06
15	5	2.52051e-06	1.28931e-06	5	2.18615e-06	1.10512e-06
16	2	7.20146e-07	3.68374e-07	1	3.64359e-07	1.84187e-07
substance_name	distinct_person_count	percent	therapeutic_area		therapeutic area	sum of distinct_person_count
Simvastatin	725771	0.133678	endocrinology		analgesic / anaesthesiology	1341740
Metoprolol	583851	0.107538	cardiology		cardiology	1400255
Omeprazole	498559	0.0918281	gastroenterology		endocrinology	813252
Tramadol	461357	0.0849759	analgesic / anaesthesiology		gastroenterology	989060
Codeine	447169	0.0823627	analgesic / anaesthesiology		oncology	25099
Oxycodone	433214	0.0797924	analgesic / anaesthesiology		other	14215
Warfarin	303926	0.0559792	cardiology		psychiatry / neurology	1006097
clopidogrel	277095	0.0510373	cardiology
pantoprazole	209855	0.0386526	gastroenterology
carvedilol	209259	0.0385428	cardiology
Citalopram	197189	0.0363196	psychiatry / neurology
Esomeprazole	184865	0.0340497	gastroenterology
Sertraline	161122	0.0296766	psychiatry / neurology
Escitalopram	99854	0.0183918	psychiatry / neurology
Mirtazapine	87582	0.0161315	psychiatry / neurology
glimepiride	87409	0.0160996	endocrinology
duloxetine	86010	0.0158419	psychiatry / neurology
Amitriptyline	75195	0.0138499	psychiatry / neurology
lansoprazole	72631	0.0133777	gastroenterology
Paroxetine	67090	0.0123571	psychiatry / neurology
venlafaxine	56089	0.0103309	psychiatry / neurology
Risperidone	39744	0.00732033	psychiatry / neurology
Nortriptyline	29159	0.00537071	psychiatry / neurology
rabeprazole	23150	0.00426393	gastroenterology
olanzapine	20367	0.00375134	psychiatry / neurology
Doxepin	19007	0.00350084	psychiatry / neurology
Haloperidol	18998	0.00349918	psychiatry / neurology
aripiprazole	18169	0.00334649	psychiatry / neurology
Phenytoin	16063	0.0029586	psychiatry / neurology
Flecainide	13688	0.00252115	cardiology
Propafenone	12436	0.00229055	cardiology
Tamoxifen	10919	0.00201114	oncology
Imipramine	9877	0.00181921	psychiatry / neurology
Azathioprine	7695	0.00141732	other
capecitabine	6864	0.00126426	oncology
irinotecan	5593	0.00103016	oncology
Tacrolimus	4904	0.000903253	other
Desipramine	2431	0.000447758	psychiatry / neurology
voriconazole	1616	0.000297646	other
6-Mercaptopurine	1449	0.000266887	oncology
tomoxetine	866	0.000159506	psychiatry / neurology
Clomipramine	830	0.000152875	psychiatry / neurology
Clozapine	383	7.05436e-05	psychiatry / neurology
Fluorouracil	258	4.75202e-05	oncology
Tolbutamide	72	1.32615e-05	endocrinology
Trimipramine	72	1.32615e-05	psychiatry / neurology
Thioguanine	16	2.94699e-06	oncology

## Sheet: Total population investigated
Total population count	Total female count	Total male count
73024095	46029047	36597302
	0.630327	0.501167
