# Supplementary material for: Incidence of Exposure of Patients in the United States to Multiple Drugs for Which Pharmacogenomic Guidelines Are Available
Source: PLoS One. 2016 Oct 20;11(10):e0164972. doi: 10.1371/journal.pone.0164972 (PMC5072717; doi:10.1371/journal.pone.0164972)
Supplement: S4 Table — (XLSX) [file pone.0164972.s004.xlsx]

## Sheet: Clinical significance
Number of expected drug-phenotype co-occurrences of highest priority according to DPWG guidelines in the CCAE insurance population, broken down by age and clinical significance
0-13	Sum in %	absolute frequency
C	0.00104347	10324
D	0.000287098	2840
E	3.56765e-05	352
F	2.68677e-05	265
Sum	0.00139311	13781	0.00139287
14-39	Sum in %	absolute frequency
C	0.00681106	155461
D	0.000838615	19141
E	4.2053e-05	959
F	0.000259441	5921
Sum	0.00795117	181482	0.00795107
40-64	Sum in %	absolute frequency
C	0.0107635	285894
D	0.00316463	84057
E	0.000318641	8463
F	0.00453878	120556
Sum	0.0187855	378414	0.0142467
Number of expected drug-phenotype co-occurrences of highest priority (level A) according to CPIC in the CCAE insurance population, broken down by age and clinical significance
	0-13	14-39	40-64
CPIC Level A:	3317 (0%)	53341 (0,2%)	223915 (0,4%)
Assignment of diplotypes / phenotypes to DPWG clinical significance classes C – F
CYP2C9	Glimepiride	Phenytoin
*1/*1	AA	A	EM
*2/*2	AA	A	PM
*1/*3	AA	D	PM
*2/*3	D	A	PM
*3/*3	D	D	PM
CYP2C19	Clopidogrel	Sertraline
IM	F	A
PM	F	C
UM	A	none
CYP2D6	Amitriptyline	Clomipramine	Doxepin	Imipramine	Aripiprazole	Codeine	Haloperidol	Metoprolol	Nortriptyline	Paroxetine	Propafenone	Risperidone
IM	C	C	A	A	A	A	A	B	C	A	A	C
PM	A	C	F	C	C	B	C	C	C	A	C	D
UM	C	C	A	A	none	F	C	D	C	C	D	C
CYP3A5	Tacrolimus
*1/*1	B	EM
*1/*3	D	IM
DPYD	Capecitabine	Fluorouracil
IM	F	F
PM	F	F
UGT1A1	Irinotecan
*1/*28	F	IM
*28/*28	E	PM
TPMT	Azathioprine	Mercaptopurine	Thioguanine
IM	E	E	D
PM	F	F	F

## Sheet: Overview drugs, phenotypes
CCAE
0-13	CYP2C9	CYP2C19	CYP2D6	CYP3A5	DPYD	UGT1A1	TPMT
EM	1322	137925	771362	251	46	136	4332
IM	333	102339	63356	655	1	124	372
PM	254	12542	43152	564	0	30	7
UM	0	102644	35894
14-39	CYP2C9	CYP2C19	CYP2D6	CYP3A5	DPYD	UGT1A1	TPMT
EM	56792	1406474	5441309	1314	1152	507	28371
IM	14515	1040183	444575	3403	34	461	2449
PM	11050	126345	306633	2884	0	112	53
UM	0	1050627	253943
40-64	CYP2C9	CYP2C19	CYP2D6	CYP3A5	DPYD	UGT1A1	TPMT
EM	426613	2559689	8674286	4016	17453	6540	39400
IM	109379	1891508	707765	10392	528	5949	3402
PM	83227	229218	489690	8771	5	1452	75
UM	0	1913855	405094
SCLO1B1	0-13	14-39	40-64		VKORC1	0-13	14-39	40-64
None	481	150399	1625570		-1639G>A(rs9923231)	131	8544	65977
Intermediate Function(%)	147	46278	501102		*1/undefined	577	37941	293614
Low Function(%)	12	3943	42725

## Sheet: CYP2C9
CYP2C9
0-13	EM(%)	IM(%)	PM(%)	EM	IM	PM
glimepiride	3.0075e-06	7.59261e-07	5.79324e-07	29	7	5
Tolbutamide	0	0	0	0	0	0
Phenytoin	8.13424e-05	2.05354e-05	1.56687e-05	804	203	155
Warfarin	4.95188e-05	1.25013e-05	9.53864e-06	489	123	94
Sum				1322	333	254
14-39	EM(%)	IM(%)	PM(%)	EM	IM	PM
glimepiride	0.000640895	0.000163813	0.000124717	14628	3739	2846
Tolbutamide	1.20844e-07	3.08878e-08	2.3516e-08	2	0	0
Phenytoin	0.000442863	0.000113196	8.61801e-05	10108	2583	1967
Warfarin	0.00140436	0.000358955	0.000273285	32054	8193	6237
Sum				56792	14515	11050
40-64	EM(%)	IM(%)	PM(%)	EM	IM	PM
glimepiride	0.0057694	0.00147922	0.00112557	153243	39290	29896
Tolbutamide	9.33765e-07	2.39408e-07	1.82171e-07	24	6	4
Phenytoin	0.00096406	0.000247176	0.000188081	25606	6565	4995
Warfarin	0.00932704	0.00239136	0.00181964	247740	63518	48332
Sum				426613	109379	83227

## Sheet: CYP2C19
CYP2C19
0-13	EM(%)	IM(%)	PM(%)	UM(%)	EM	IM	PM	UM
Citalopram	0.000715998	0.000531278	6.51351e-05	0.000532856	7084	5256	644	5272
clopidogrel	7.56902e-06	5.61629e-06	6.88562e-07	5.63297e-06	74	55	6	55
Escitalopram	0.000557755	0.00041386	5.07395e-05	0.000415089	5518	4094	502	4106
Esomeprazole	0.000642073	0.000476424	5.841e-05	0.000477839	6352	4713	577	4727
lansoprazole	0.00656062	0.00486804	0.000596826	0.0048825	64910	48164	5904	48307
Omeprazole	0.00232118	0.00172234	0.00021116	0.00172745	22965	17040	2089	17091
pantoprazole	0.00018899	0.000140233	1.71926e-05	0.000140649	1869	1387	170	1391
rabeprazole	2.67465e-05	1.98462e-05	2.43316e-06	1.99051e-05	264	196	24	196
Sertraline	0.00190994	0.0014172	0.000173749	0.00142141	18896	14021	1719	14063
voriconazole	1.91383e-05	1.42008e-05	1.74103e-06	1.4243e-05	189	140	17	140
Amitriptyline	0.000521557	0.000387	4.74465e-05	0.00038815	5160	3828	469	3840
Clomipramine	2.62367e-05	1.94679e-05	2.38678e-06	1.95257e-05	259	192	23	193
Doxepin	5.76893e-05	4.2806e-05	5.24805e-06	4.29332e-05	570	423	51	424
Imipramine	0.000385589	0.000286111	3.50774e-05	0.00028696	3815	2830	347	2839
Trimipramine	3.92177e-08	2.91e-08	3.56768e-09	2.91864e-08	0	0	0	0
Sum					137925	102339	12542	102644
14-39	EM(%)	IM(%)	PM(%)	UM(%)	EM	IM	PM	UM
Citalopram	0.011254	0.00832313	0.00101101	0.0084067	256871	189974	23076	191881
clopidogrel	0.000198415	0.000146742	1.78247e-05	0.000148215	4528	3349	406	3382
Escitalopram	0.00837042	0.00619052	0.000751961	0.00625268	191053	141297	17163	142716
Esomeprazole	0.00460263	0.00340397	0.000413479	0.00343815	105054	77694	9437	78475
lansoprazole	0.00258889	0.00191466	0.000232574	0.00193389	59090	43701	5308	44140
Omeprazole	0.0120414	0.00890549	0.00108175	0.00899492	274844	203266	24690	205307
pantoprazole	0.00495863	0.00366725	0.00044546	0.00370408	113179	83704	10167	84544
rabeprazole	0.000579465	0.000428555	5.20565e-05	0.000432858	13226	9781	1188	9879
Sertraline	0.012463	0.00921728	0.00111962	0.00930983	284466	210382	25555	212495
voriconazole	2.85515e-05	2.11158e-05	2.56494e-06	2.13279e-05	651	481	58	486
Amitriptyline	0.00357955	0.00264733	0.00032157	0.00267391	81702	60424	7339	61031
Clomipramine	0.000113781	8.4149e-05	1.02216e-05	8.49939e-05	2597	1920	233	1939
Doxepin	0.000592814	0.000438427	5.32557e-05	0.00044283	13530	10007	1215	10107
Imipramine	0.000247985	0.000183402	2.22778e-05	0.000185244	5660	4186	508	4228
Trimipramine	1.03731e-06	7.67163e-07	9.31871e-08	7.74866e-07	23	17	2	17
Sum					1406474	1040183	126345	1050627
40-64	EM(%)	IM(%)	PM(%)	UM(%)	EM	IM	PM	UM
Citalopram	0.0128185	0.00947238	0.00114792	0.00958431	340479	251600	30490	254573
clopidogrel	0.00501696	0.00370733	0.000449277	0.00375114	133258	98472	11933	99635
Escitalopram	0.00906079	0.00669557	0.000811409	0.00677468	240668	177844	21552	179945
Esomeprazole	0.0107314	0.00793011	0.000961018	0.00802381	285043	210635	25526	213124
lansoprazole	0.00459007	0.00339188	0.000411049	0.00343196	121919	90093	10918	91158
Omeprazole	0.0242238	0.0179004	0.00216928	0.0181119	643420	475462	57619	481080
pantoprazole	0.0104155	0.00769668	0.000932729	0.00778762	276652	204435	24774	206851
rabeprazole	0.00149284	0.00110315	0.000133686	0.00111619	39652	29301	3550	29647
Sertraline	0.0110517	0.00816678	0.0009897	0.00826328	293550	216922	26287	219485
voriconazole	7.46187e-05	5.51402e-05	6.68223e-06	5.57918e-05	1981	1464	177	1481
Amitriptyline	0.0053025	0.00391834	0.000474848	0.00396464	140842	104077	12612	105306
Clomipramine	9.4932e-05	7.0151e-05	8.50132e-06	7.09799e-05	2521	1863	225	1885
Doxepin	0.00110106	0.000813637	9.86014e-05	0.000823251	29245	21611	2619	21866
Imipramine	0.000390732	0.000288736	3.49907e-05	0.000292147	10378	7669	929	7759
Trimipramine	3.06892e-06	2.26781e-06	2.74827e-07	2.29461e-06	81	60	7	60
Sum					2559689	1891508	229218	1913855

## Sheet: CYP2D6
CYP2D6
0-13	EM(%)	IM(%)	PM(%)	UM(%)	EM	IM	PM	UM
Amitriptyline	0.00113464	9.32078e-05	6.34926e-05	5.28167e-05	11226	922	628	522
Clomipramine	5.70773e-05	4.68878e-06	3.19397e-06	2.65692e-06	564	46	31	26
Doxepin	0.000125502	1.03097e-05	7.02291e-06	5.84205e-06	1241	102	69	57
Imipramine	0.000838841	6.89089e-05	4.69403e-05	3.90476e-05	8299	681	464	386
Trimipramine	8.53174e-08	7.00863e-09	4.77424e-09	3.97148e-09	0	0	0	0
aripiprazole	0.0021035	0.000172798	0.000117709	9.79169e-05	20811	1709	1164	968
carvedilol	3.25912e-05	2.6773e-06	1.82376e-06	1.51711e-06	322	26	18	15
Clozapine	4.60714e-06	3.78466e-07	2.57809e-07	2.1446e-07	45	3	2	2
Codeine	0.0605189	0.00497149	0.00338655	0.00281712	598771	49187	33506	27872
Desipramine	1.25417e-05	1.03027e-06	7.01813e-07	5.83808e-07	124	10	6	5
duloxetine	8.13928e-05	6.68624e-06	4.55463e-06	3.78879e-06	805	66	45	37
Flecainide	2.1244e-05	1.74515e-06	1.18879e-06	9.88899e-07	210	17	11	9
Haloperidol	5.71627e-05	4.69578e-06	3.19874e-06	2.66089e-06	565	46	31	26
Metoprolol	6.10873e-05	5.01818e-06	3.41836e-06	2.84358e-06	604	49	33	28
Mirtazapine	0.000595857	4.89483e-05	3.33433e-05	2.77368e-05	5895	484	329	274
Nortriptyline	0.000203567	1.67226e-05	1.13913e-05	9.47596e-06	2014	165	112	93
olanzapine	0.000248359	2.04021e-05	1.38978e-05	1.1561e-05	2457	201	137	114
Oxycodone	0.00286743	0.000235553	0.000160457	0.000133478	28370	2330	1587	1320
Paroxetine	0.000377273	3.09922e-05	2.11117e-05	1.75619e-05	3732	306	208	173
Propafenone	1.87698e-06	1.5419e-07	1.05033e-07	8.73726e-08	18	1	1	0
Risperidone	0.00348206	0.000286043	0.000194851	0.000162088	34451	2830	1927	1603
Tamoxifen	4.26587e-06	3.50432e-07	2.38712e-07	1.98574e-07	42	3	2	1
tomoxetine	0.00456124	0.000374696	0.00025524	0.000212323	45128	3707	2525	2100
Tramadol	0.000472744	3.88348e-05	2.64541e-05	2.2006e-05	4677	384	261	217
venlafaxine	0.000100163	8.22813e-06	5.60496e-06	4.66252e-06	991	81	55	46
Sum					771362	63356	43152	35894
14-39	EM(%)	IM(%)	PM(%)	UM(%)	EM	IM	PM	UM
Amitriptyline	0.00778434	0.000636024	0.000438689	0.000363305	177676	14517	10013	8292
Clomipramine	0.000247436	2.02169e-05	1.39443e-05	1.15481e-05	5647	461	318	263
Doxepin	0.00128917	0.000105333	7.26518e-05	6.01674e-05	29425	2404	1658	1373
Imipramine	0.000539286	4.40626e-05	3.03916e-05	2.51691e-05	12309	1005	693	574
Trimipramine	2.25581e-06	1.84312e-07	1.27127e-07	1.05281e-07	51	4	2	2
aripiprazole	0.00526313	0.000430027	0.000296605	0.000245637	120130	9815	6769	5606
carvedilol	0.00111163	9.08264e-05	6.26463e-05	5.18812e-05	25372	2073	1429	1184
Clozapine	6.02781e-05	4.92505e-06	3.39699e-06	2.81325e-06	1375	112	77	64
Codeine	0.0793844	0.00648614	0.00447373	0.00370497	1811936	148045	102112	84565
Desipramine	0.000206573	1.68781e-05	1.16415e-05	9.641e-06	4714	385	265	220
duloxetine	0.0075341	0.000615577	0.000424586	0.000351626	171964	14050	9691	8025
Flecainide	0.000149586	1.2222e-05	8.42995e-06	6.98135e-06	3414	278	192	159
Haloperidol	0.0002829	2.31145e-05	1.59429e-05	1.32033e-05	6457	527	363	301
Metoprolol	0.00667611	0.000545475	0.000376234	0.000311582	152381	12450	8587	7111
Mirtazapine	0.00245299	0.000200422	0.000138239	0.000114484	55989	4574	3155	2613
Nortriptyline	0.00283536	0.000231665	0.000159788	0.00013233	64716	5287	3647	3020
olanzapine	0.00135504	0.000110714	7.63634e-05	6.32412e-05	30928	2527	1742	1443
Oxycodone	0.0662076	0.00540952	0.00373114	0.00308999	1511178	123471	85162	70528
Paroxetine	0.00748724	0.000611749	0.000421945	0.000349439	170895	13963	9630	7975
Propafenone	6.11656e-05	4.99757e-06	3.447e-06	2.85467e-06	1396	114	78	65
Risperidone	0.00291291	0.000238001	0.000164158	0.000135949	66486	5432	3746	3103
Tamoxifen	0.000263781	2.15524e-05	1.48655e-05	1.2311e-05	6020	491	339	280
tomoxetine	0.0029057	0.000237412	0.000163751	0.000135613	66322	5418	3737	3095
Tramadol	0.0333711	0.0027266	0.00188064	0.00155747	761690	62234	42925	35549
venlafaxine	0.00801052	0.000654503	0.000451435	0.000373861	182838	14938	10303	8533
Sum					5441309	444575	306633	253943
40-64	EM(%)	IM(%)	PM(%)	UM(%)	EM	IM	PM	UM
Amitriptyline	0.0115301	0.000940799	0.000650926	0.000538476	306257	24989	17289	14302
Clomipramine	0.000206427	1.68434e-05	1.16537e-05	9.64047e-06	5483	447	309	256
Doxepin	0.00239421	0.000195356	0.000135164	0.000111814	63593	5188	3590	2969
Imipramine	0.000849635	6.93259e-05	4.79657e-05	3.96794e-05	22567	1841	1274	1053
Trimipramine	6.67328e-06	5.44506e-07	3.76736e-07	3.11653e-07	177	14	10	8
aripiprazole	0.00464956	0.00037938	0.000262488	0.000217142	123499	10076	6972	5767
carvedilol	0.00988281	0.000806387	0.000557928	0.000461543	262502	21418	14819	12259
Clozapine	4.36623e-05	3.56262e-06	2.46493e-06	2.0391e-06	1159	94	65	54
Codeine	0.0800768	0.00653386	0.00452069	0.00373972	2126960	173549	120076	99332
Desipramine	0.000350442	2.85943e-05	1.9784e-05	1.63662e-05	9308	759	525	434
duloxetine	0.0149327	0.00121843	0.000843017	0.000697382	396635	32363	22391	18523
Flecainide	0.000902291	7.36223e-05	5.09383e-05	4.21385e-05	23966	1955	1352	1119
Haloperidol	0.000340401	2.7775e-05	1.92171e-05	1.58973e-05	9041	737	510	422
Metoprolol	0.0369209	0.00301256	0.00208435	0.00172427	980674	80018	55363	45799
Mirtazapine	0.00360967	0.000294531	0.000203782	0.000168578	95878	7823	5412	4477
Nortriptyline	0.00424236	0.000346155	0.0002395	0.000198125	112683	9194	6361	5262
olanzapine	0.00133437	0.000108878	7.5331e-05	6.23173e-05	35442	2891	2000	1655
Oxycodone	0.0743438	0.00606608	0.00419703	0.00347198	1974684	161124	111479	92221
Paroxetine	0.00947348	0.000772988	0.00053482	0.000442427	251630	20531	14205	11751
Propafenone	0.000534752	4.36331e-05	3.01891e-05	2.49738e-05	14203	1158	801	663
Risperidone	0.00179702	0.000146628	0.00010145	8.39237e-05	47731	3894	2694	2229
Tamoxifen	0.000986024	8.04546e-05	5.56654e-05	4.6049e-05	26190	2136	1478	1223
tomoxetine	0.0009307	7.59404e-05	5.25421e-05	4.34652e-05	24720	2017	1395	1154
Tramadol	0.0525925	0.00429128	0.00296908	0.00245616	1396936	113982	78863	65239
venlafaxine	0.0136426	0.00111317	0.000770185	0.000637132	362368	29567	20457	16923
Sum					8674286	707765	489690	405094

## Sheet: CYP3A5
CYP3A5
0-13	EM(%)	IM(%)	PM(%)	EM	IM	PM
Tacrolimus	2.54596e-05	6.62063e-05	5.70106e-05	251	655	564
14-39	EM(%)	IM(%)	PM(%)	EM	IM	PM
Tacrolimus	5.75704e-05	0.000149119	0.000126368	1314	3403	2884
40-64	EM(%)	IM(%)	PM(%)	EM	IM	PM
Tacrolimus	0.000151253	0.000391542	0.000330635	4016	10392	8771

## Sheet: DPYD
DPYD
0-13	EM(%)	IM(%)	PM(%)	EM	IM	PM
capecitabine	1.96026e-07	6.04933e-09	6.82221e-11	1	0	0
Fluorouracil	4.60661e-06	1.42159e-07	1.60322e-09	45	1	0
Sum				46	1	0
14-39	EM(%)	IM(%)	PM(%)	EM	IM	PM
capecitabine	4.76474e-05	1.44969e-06	1.60511e-08	1087	33	0
Fluorouracil	2.84779e-06	8.6645e-08	9.59344e-10	65	1	0
Sum				1152	34	0
40-64	EM(%)	IM(%)	PM(%)	EM	IM	PM
capecitabine	0.000648057	1.9647e-05	2.16507e-07	17213	521	5
Fluorouracil	9.05914e-06	2.74644e-07	1.53984e-09	240	7	0
Sum				17453	528	5

## Sheet: UGT1A1
UGT1A1
0-13	EM(%)	IM(%)	PM(%)	EM	IM	PM
irinotecan	1.37977e-05	1.25419e-05	4.14817e-06	136	124	30
14-39	EM(%)	IM(%)	PM(%)	EM	IM	PM
irinotecan	2.22372e-05	2.02263e-05	4.94098e-06	507	461	112
40-64	EM(%)	IM(%)	PM(%)	EM	IM	PM
irinotecan	0.000246222	0.000223993	5.46802e-05	6540	5949	1452

## Sheet: TPMT
TPMT
0-13	EM(%)	IM(%)	PM(%)	EM	IM	PM
6-Mercaptopurine	0.000250024	2.15773e-05	4.84107e-07	2473	213	4
Azathioprine	0.00010848	9.36192e-06	2.10043e-07	1073	92	2
Thioguanine	7.95023e-05	6.86113e-06	1.53936e-07	786	67	1
Sum				4332	372	7
14-39	EM(%)	IM(%)	PM(%)	EM	IM	PM
6-Mercaptopurine	0.000425237	3.67247e-05	1.51415e-07	9705	838	18
Azathioprine	0.000806594	6.96598e-05	2.87206e-07	18410	1589	35
Thioguanine	1.12318e-05	9.70009e-07	3.99932e-09	256	22	0
Sum				28371	2449	53
40-64	EM(%)	IM(%)	PM(%)	EM	IM	PM
6-Mercaptopurine	0.000322168	2.78284e-05	6.23544e-07	8557	739	16
Azathioprine	0.00115784	0.000100012	2.24096e-06	30753	2656	59
Thioguanine	3.39015e-06	2.92836e-07	6.56151e-09	90	7	0
Sum				39400	3402	75

## Sheet: VKORC1
VKORC1
0-13	medication use in %	-1639G>A(rs9923231)	*1/undefined
Warfarin	1.32506e-05	131	577
14-39	medication use in %	-1639G>A(rs9923231)
Warfarin	0.000374362	8544	37941
40-64	medication use in %	-1639G>A(rs9923231)
Warfarin	0.00248395	65977	293614

[truncated: 4 more sheets: SCLO1B1, phenotypes, medications most frequent incid, population distribution in CCAE]
