# Supplementary material for: Incidence of Exposure of Patients in the United States to Multiple Drugs for Which Pharmacogenomic Guidelines Are Available
Source: PLoS One. 2016 Oct 20;11(10):e0164972. doi: 10.1371/journal.pone.0164972 (PMC5072717; doi:10.1371/journal.pone.0164972)
Supplement: S6 Table — (XLSX) [file pone.0164972.s006.xlsx]

## Sheet: Clinical significance
Number of expected drug-phenotype co-occurrences of highest priority according to DPWG guidelines in the Medicare insurance population, broken down by age and clinical significance
>=65	Sum in %	absolute frequency
C	0.015104	82003
D	0.00772255	41927
E	0.000513224	2786
F	0.0168249	91346
Sum	0.0401647	218062	0.0401642
Number of expected drug-phenotype co-occurrences of highest priority (level A) according to CPIC in the Medicare insurance population, broken down by age and clinical significance
	>=65
CPIC level A:	111095 (2%)
CYP2C9	Glimepiride	Phenytoin
*1/*1	AA	A	EM
*2/*2	AA	A	PM
*1/*3	AA	D	PM
*2/*3	D	A	PM
*3/*3	D	D	PM
CYP2C19	Clopidogrel	Sertraline
IM	F	A
PM	F	C
UM	A	none
CYP2D6	Amitriptyline	Clomipramine	Doxepin	Imipramine	Aripiprazole	Codeine	Haloperidol	Metoprolol	Nortriptyline	Paroxetine	Propafenone	Risperidone
IM	C	C	A	A	A	A	A	B	C	A	A	C
PM	A	C	F	C	C	B	C	C	C	A	C	D
UM	C	C	A	A	none	F	C	D	C	C	D	C
CYP3A5	Tacrolimus
*1/*1	B	EM
*1/*3	D	IM
DPYD	Capecitabine	Fluorouracil
IM	F	F
PM	F	F
UGT1A1	Irinotecan
*1/*28	F	IM
*28/*28	E	PM
TPMT	Azathioprine	Mercaptopurine	Thioguanine
IM	E	E	D
PM	F	F	F

## Sheet: Overview drugs, phenotypes
Medicare
>= 65	CYP2C9	CYP2C19	CYP2D6	CYP3A5	DPYD	UGT1A1	TPMT
EM	278823	711302	2279688	861	6912	2603	8409
IM	73342	519645	185453	2210	206	2400	733
PM	55298	60483	130895	1832	2	588	15
UM	0	539456	107674
SCLO1B1	>= 65		VKORC1	>= 65
None	543144		-1639G>A(rs9923231)	52834
Intermediate Function(%)	168241		*1/undefined	251092
Low Function(%)	14385

## Sheet: CYP2C9
CYP2C9
>= 65	EM(%)	IM(%)	PM(%)	EM	IM	PM
glimepiride	0.0110167	0.00289794	0.00218498	59812	15733	11862
Tolbutamide	9.07458e-06	2.38708e-06	1.7998e-06	49	12	9
Phenytoin	0.00202451	0.00053255	0.000401531	10991	2891	2180
Warfarin	0.0383056	0.0100763	0.00759731	207971	54706	41247
Sum				278823	73342	55298

## Sheet: CYP2C19
CYP2C19
>= 65	EM(%)	IM(%)	PM(%)	UM(%)	EM	IM	PM	UM
Citalopram	0.0141101	0.0103083	0.00119994	0.0107013	76607	55966	6514	58099
clopidogrel	0.0198279	0.0144855	0.00168619	0.0150377	107651	78645	9154	81643
Escitalopram	0.00714519	0.00521999	0.000607636	0.00541898	38793	28340	3299	29421
Esomeprazole	0.0132283	0.00966405	0.00112495	0.0100324	71819	52468	6107	54468
lansoprazole	0.00519721	0.00379688	0.000441977	0.00394161	28217	20614	2399	21400
Omeprazole	0.0356751	0.0260628	0.00303385	0.0270563	193689	141501	16471	146895
pantoprazole	0.0150165	0.0109704	0.00127702	0.0113886	81528	59561	6933	61831
rabeprazole	0.00165653	0.0012102	0.000140873	0.00125633	8993	6570	764	6820
Sertraline	0.0115293	0.00842286	0.000980466	0.00874393	62595	45729	5323	47473
voriconazole	0.000115635	8.44785e-05	9.83375e-06	8.76988e-05	627	458	53	476
Amitriptyline	0.00538069	0.00393091	0.00045758	0.00408076	29213	21341	2484	22155
Clomipramine	5.93918e-05	4.33893e-05	5.05075e-06	4.50433e-05	322	235	27	244
Doxepin	0.00136007	0.000993615	0.000115662	0.00103149	7384	5394	627	5600
Imipramine	0.000706763	0.000516333	6.01039e-05	0.000536015	3837	2803	326	2910
Trimipramine	5.15206e-06	3.76389e-06	4.38137e-07	3.90737e-06	27	20	2	21
Sum					711302	519645	60483	539456

## Sheet: CYP2D6
CYP2D6
>= 65	EM(%)	IM(%)	PM(%)	UM(%)	EM	IM	PM	UM
Amitriptyline	0.0116777	0.000950042	0.000670566	0.000551618	63401	5158	3640	2994
Clomipramine	0.000128898	1.04865e-05	7.40169e-06	6.08875e-06	699	56	40	33
Doxepin	0.00295177	0.000240142	0.000169499	0.000139432	16025	1303	920	757
Imipramine	0.00153389	0.00012479	8.80801e-05	7.24561e-05	8327	677	478	393
Trimipramine	1.11815e-05	9.09675e-07	6.42074e-07	5.2818e-07	60	4	3	2
aripiprazole	0.00282163	0.000229554	0.000162026	0.000133285	15319	1246	879	723
carvedilol	0.0324977	0.00264386	0.00186611	0.00153509	176438	14354	10131	8334
Clozapine	5.94795e-05	4.83897e-06	3.41548e-06	2.80963e-06	322	26	18	15
Codeine	0.0694449	0.0056497	0.00398772	0.00328036	377034	30673	21650	17809
Desipramine	0.000377532	3.07142e-05	2.16789e-05	1.78334e-05	2049	166	117	96
duloxetine	0.0133573	0.00108668	0.000767011	0.000630956	72520	5899	4164	3425
Flecainide	0.00212573	0.000172939	0.000122065	0.000100413	11541	938	662	545
Haloperidol	0.00295037	0.000240028	0.000169418	0.000139366	16018	1303	919	756
Metoprolol	0.0906715	0.00737659	0.00520661	0.00428304	492279	40049	28268	23253
Mirtazapine	0.0136014	0.00110654	0.00078103	0.000642487	73845	6007	4240	3488
Nortriptyline	0.00452836	0.000368406	0.000260031	0.000213906	24585	2000	1411	1161
olanzapine	0.00316298	0.000257324	0.000181627	0.000149409	17172	1397	986	811
Oxycodone	0.0672777	0.00547339	0.00386327	0.00317799	365268	29716	20974	17254
Paroxetine	0.010419	0.00084764	0.000598288	0.000492161	56567	4602	3248	2672
Propafenone	0.0019313	0.000157121	0.0001109	9.12285e-05	10485	853	602	495
Risperidone	0.00617221	0.000502141	0.000354425	0.000291556	33510	2726	1924	1582
Tamoxifen	0.00169571	0.000137955	9.73723e-05	8.01e-05	9206	748	528	434
tomoxetine	0.000134489	1.09414e-05	7.72273e-06	6.35284e-06	730	59	41	34
Tramadol	0.0716483	0.00582896	0.00411424	0.00338444	388997	31646	22337	18375
venlafaxine	0.00871057	0.000708649	0.000500185	0.00041146	47291	3847	2715	2233
Sum					2279688	185453	130895	107674

## Sheet: CYP3A5
CYP3A5
>= 65	EM(%)	IM(%)	PM(%)	EM	IM	PM
Tacrolimus	0.000158706	0.000407113	0.000337434	861	2210	1832

## Sheet: DPYD
DPYD
>= 65	EM(%)	IM(%)	PM(%)	EM	IM	PM
capecitabine	0.00122719	3.66714e-05	3.9957e-07	6662	199	2
Fluorouracil	4.61268e-05	1.37838e-06	1.50188e-08	250	7	0
Sum				6912	206	2

## Sheet: UGT1A1
UGT1A1
>= 65	EM(%)	IM(%)	PM(%)	EM	IM	PM
irinotecan	0.000479601	0.000442224	0.000143059	2603	2400	588

## Sheet: TPMT
TPMT
>= 65	EM(%)	IM(%)	PM(%)	EM	IM	PM
6-Mercaptopurine	0.00024504	2.13671e-05	4.801e-07	1330	116	2
Azathioprine	0.0013013	0.000113471	2.5496e-06	7065	616	13
Thioguanine	2.70575e-06	2.35938e-07	5.30131e-09	14	1	0
Sum				8409	733	15

## Sheet: VKORC1
VKORC1
>= 65	medication use in %	-1639G>A(rs9923231)	*1/undefined
Warfarin	0.00973145	52834	251092

[truncated: 4 more sheets: SLCO1B1, phenotypes, medications most frequent incid, population distribution in medi]
