# Supplementary material for: Incidence of Exposure of Patients in the United States to Multiple Drugs for Which Pharmacogenomic Guidelines Are Available
Source: PLoS One. 2016 Oct 20;11(10):e0164972. doi: 10.1371/journal.pone.0164972 (PMC5072717; doi:10.1371/journal.pone.0164972)
Supplement: S7 Table — (XLSX) [file pone.0164972.s007.xlsx]

## Sheet: Without codeine
Number of expected drug-phenotype co-occurrences of high clinical significance according to DPWG guidelines (DPWG clinical significance classes C – F); estimation without codeine
	CCAE (age 0-13)	CCAE (age 14-39)	CCAE (age 40-64)	Medicaid (age 0-13)	Medicaid (age 14-39)	Medicaid (age 40-64)	Medicare (age =>65)	Sum
n	9893962	22824848	26561525	4151506	3032191	1130797	5429266	73024095
Class C (DPWG)	10324 (0,1%)	155461 (0,7%)	285894 (1,1%)	9225 (0,2%)	39739 (1,3%)	27680 (2,4%)	82003 (1,5%)	0.073528
Class D (DPWG)	2840 (0%)	19141 (0,1%)	84057 (0,3%)	2167 (0,1%)	4728 (0,2%)	6739 (0,6%)	41927 (0,8%)	0.0200534
Class E (DPWG)	352 (0%)	959 (0%)	8463 (0%)	148 (0%)	109 (0%)	757 (0,1%)	2786 (0,1%)	0.00165039	2.50411e+06
Class F (DPWG)	265 (0%)	5921 (0%)	120556 (0,5%)	157 (0%)	1361 (0%)	13745 (1,2%)	91346 (1,7%)	0.0342915	73024095
Sum	13781 (0,1%)	181482 (0,8%)	498970 (1,9%)	11697 (0,3%)	45937 (1,5%)	48921 (4,3%)	218062 (4,1%)	0.129523	9.45832e+06
	10324	0.00104346	155461	0.00681104	285894	0.0107635	9225	0.00222209	39739	0.0131057	27680	0.0244783	82003	0.0151039
	2840	0.000287044	19141	0.000838604	84057	0.00316461	2167	0.000521979	4728	0.00155927	6739	0.00595951	41927	0.00772241
	352	3.55773e-05	959	4.20156e-05	8463	0.000318619	148	3.56497e-05	109	3.59476e-05	757	0.000669439	2786	0.000513145
	265	2.6784e-05	5921	0.00025941	120556	0.00453875	157	3.78176e-05	1361	0.00044885	13745	0.0121551	91346	0.0168247
Sum	13781	0.00139287	181482	0.00795107	498970	0.0187854	11697	0.00281753	45937	0.0151498	48921	0.0432624	218062	0.0411642
	1018850	0.0139522
	233351
Number of expected drug-phenotype co-occurrences of highest priority according to CPIC guidelines (CPIC level A); estimation without codeine
	0.000335273	3317	0.00233699	53341	0.00377724	223915	0.000462413	1919	0.00400694	12149	0.00995063	11252	0.0204623	111095
CPIC level A	3317 (0%)	53341 (0,2%)	223915 (0,4%)	1919 (0%)	12149 (0,4%)	11252 (1%)	111095 (2%)
	0.075	0.261	0.36	0.095	0.387	0.539	0.488
	742047	5957285	9562149	394393	1173457	609499	2649481
Top 8	742047 (7,5%)	5957285 (26,1%)	9562149 (36%)	394393 (9,5%)	1173457 (38,7%)	609499 (53,9%)	2649481 (48,8%)

## Sheet: With codeine
Number of expected drug-phenotype co-occurrences of high clinical significance according to DPWG guidelines (DPWG clinical significance classes C – F), estimation including codeine
	CCAE (age 0-13)	CCAE (age 14-39)	CCAE (age 40-64)	Medicaid (age 0-13)	Medicaid (age 14-39)	Medicaid (age 40-64)	Medicare (age =>65)
n	9893962	22824848	26561525	4151506	3032191	1130797	5429266	73024095
Class C (DPWG)	10324 (0,1%)	155461 (0,7%)	285894 (1,1%)	9225 (0,2%)	39739 (1,3%)	27680 (2,4%)	82003 (1,5%)	0.073528
Class D (DPWG)	2840 (0%)	19141 (0,1%)	84057 (0,3%)	2167 (0,1%)	4728 (0,2%)	6739 (0,6%)	41927 (0,8%)	0.0200534
Class E (DPWG)	352 (0%)	959 (0%)	8463 (0%)	148 (0%)	109 (0%)	757 (0,1%)	2786 (0,1%)	0.00165039	4.20103e+06
Class F (DPWG)	28137 (0,3%)	90486 (0,4%)	219888 (0,8%)	13607 (0,3%)	13078 (0,4%)	16676 (1,5%)	109155 (2%)	0.0575294	73024095
Sum	41653 (0,4%)	266047 (1,2%)	598302 (2,3%)	25147 (0,6%)	57654 (1,9%)	51852 (4,6%)	235871 (4,4%)	0.152761	1.11552e+07
	10324	0.00104346	155461	0.00681104	285894	0.0107635	9225	0.00222209	39739	0.0131057	27680	0.0244783	82003	0.0151039
	2840	0.000287044	19141	0.000838604	84057	0.00316461	2167	0.000521979	4728	0.00155927	6739	0.00595951	41927	0.00772241
	352	3.55773e-05	959	4.20156e-05	8463	0.000318619	148	3.56497e-05	109	3.59476e-05	757	0.000669439	2786	0.000513145
	28137	0.00284386	90486	0.00396436	219888	0.00827844	13607	0.00327761	13078	0.00431305	16676	0.0147471	109155	0.0201049
Sum	41653	0.00420994	266047	0.011656	598302	0.0225251	25147	0.00605732	57654	0.019014	51852	0.0458544	235871	0.0444444
	1276526	0.0174809
	491027
Number of expected drug-phenotype co-occurrences of highest priority according to CPIC guidelines (CPIC level A), estimation including codeine
	0.0031524	31189	0.00604195	137906	0.00751695	445607	0.00370235	15370	0.0078712	23866	0.0125432	14183	0.0237427	128905
CPIC level A	31189 (0,3%)	137906 (0,6%)	445607 (0,8%)	15370 (0,4%)	23866 (0,8%)	14183 (1,3%)	128905 (2,4%)
	0.075	0.261	0.36	0.095	0.387	0.539	0.488
	742047	5957285	9562149	394393	1173457	609499	2649481
Top 8	742047 (7,5%)	5957285 (26,1%)	9562149 (36%)	394393 (9,5%)	1173457 (38,7%)	609499 (53,9%)	2649481 (48,8%)
